# Supplementary material for: Characterizations of the Gut Bacteriome, Mycobiome, and Virome in Patients with Osteoarthritis
Source: Microbiol Spectr. 2022 Dec 14;11(1):e01711-22. doi: 10.1128/spectrum.01711-22 (PMC9927108; doi:10.1128/spectrum.01711-22)
Supplement: Supplemental file 1 — Table S1. Download spectrum.01711-22-s0001.xlsx, XLSX file, 0.01 MB [file spectrum.01711-22-s0001.xlsx]

## Sheet: S1
Table S1| Phenotypic and clinical characteristics of the OA patients and healthy individuals enrolled in this study.
	OA patients (n = 44)	Healthy controls (n = 46)	P-value
Gender, female x male	34 x 10	28 x 18	0.11369
Age, years	51.8 ± 12.8	50.9 ± 11.9	0.798527
Height, cm	162.1 ± 7.7	163.9 ± 7.1	0.383649
Weight, cm	61.8 ± 10.9	64.3 ± 11.5	0.418305
Body mass index (BMI), kg/m2	23.4 ± 3.0	23.7 ± 2.9	0.617521
Smoke, yes x no	7 x 37	11 x 35	0.432416
Dietary habit, meat-based x vegetarian-based x balanced	3 x 10 x 31	5 x 9 x 32	0.839132
Erythrocyte sedimentation rate (ESR), mm/h	14.5 ± 10.4	-	-
C-reactive protein (CRP), mg/dL	2.0 ± 3.0	-	-
DAS28 score	4.3 ± 1.4	-	-
Rheumatoid factor (RF), IU/ml	22.0 ± 33.7	-	-
Anticyclic citrullinated peptide antibody (anti-CCP), U/ml	27.1 ± 40.9	-	-
Immunoglobulin M (IgM), RU/ml	12.2 ± 15.0	-	-
Immunoglobulin G (IgG), RU/ml	4.7 ± 5.4	-	-
Immunoglobulin A (IgA), RU/ml	7.6 ± 10.4	-	-
Blood platelet count (PLT), x 109/L	195 ± 66	-	-
Disease duration, months	79 ± 81	-	-
