# Supplementary material for: Characterizations of the Gut Bacteriome, Mycobiome, and Virome in Patients with Osteoarthritis
Source: Microbiol Spectr. 2022 Dec 14;11(1):e01711-22. doi: 10.1128/spectrum.01711-22 (PMC9927108; doi:10.1128/spectrum.01711-22)
Supplement: Supplemental file 2 — Table S2. Download spectrum.01711-22-s0002.xlsx, XLSX file, 0.02 MB [file spectrum.01711-22-s0002.xlsx]

## Sheet: S2
Table S2| Summary of metagenomic sequencing, assembly, and viral identification of fecal samples.
Sample ID	Number of high-quality reads	Total bases (Gbp)	Assembly information				Viral identification information
			Number of contigs	Total length (bp)	Max length (bp)	Min length (bp)	Number of viruses	Total length (bp)	Max length (bp)	Min length (bp)
HC071	42222530	6.33	3444	66379794	357996	5001	157	2610368	278643	5107
HC072	46652782	7	5024	84758585	633955	5002	127	2594589	243307	5080
HC073	39501678	5.93	4669	74274241	586625	5003	90	2671931	474042	5056
HC074	35900286	5.39	3163	54470535	493225	5006	69	1794531	249817	5011
HC075	37614676	5.64	5216	72890240	367492	5000	119	2129204	122666	5002
HC076	30384718	4.56	2364	39156787	230233	5002	35	884474	79689	5013
HC077	34667396	5.2	3251	64214022	487339	5003	100	2961090	302208	5014
HC078	30828116	4.62	3176	59458186	398961	5000	54	1090166	121454	5057
HC079	37115534	5.57	2232	48480041	505883	5000	34	1135826	137394	5003
HC080	31820166	4.77	2463	52153403	378493	5002	45	1404967	213919	5040
HC082	30141536	4.52	1472	21887392	132424	5000	16	173089	41680	5072
HC083	40371452	6.06	2701	48541492	360266	5001	78	2161020	220044	5200
HC084	41726884	6.26	2498	51968125	589600	5000	73	1931554	198806	5003
HC085	31954866	4.79	3365	59274557	366310	5000	46	1305738	171027	5006
HC086	32471764	4.87	2664	37575917	247859	5000	60	1337108	210553	5077
HC088	37006132	5.55	2806	48393429	612505	5001	51	1580605	245077	5009
HC089	55861156	8.38	4890	83028563	379533	5000	117	2923076	132454	5005
HC090	29029888	4.35	3524	59912315	571449	5000	93	2764527	284952	5077
HC091	38040776	5.71	3203	49660373	373348	5003	82	1506178	107334	5035
HC092	37080248	5.56	2640	32860371	139177	5000	57	753713	109492	5049
HC093	42946536	6.44	4438	71789023	601867	5000	112	2590388	147069	5007
HC094	40476568	6.07	3834	59529733	512286	5000	104	2152568	224182	5011
HC095	45672154	6.85	3110	41561954	183645	5000	61	918551	182763	5009
HC096	34931214	5.24	2631	27321845	130069	5001	75	861317	42734	5018
HC097	39685746	5.95	3498	53262035	425777	5001	89	2050075	285377	5066
HC098	32275478	4.84	3260	40710766	238274	5001	76	1351481	159107	5061
HC099	30849134	4.63	2758	33178988	158298	5003	85	1533255	131131	5003
HC100	62115682	9.32	3627	61343567	341031	5000	78	1606693	167730	5044
HC101	50772088	7.59438	5744	107865612	387436	5003	179	4054912	201807	5065
HC102	59287368	8.81241	10306	176962509	614802	5000	285	5041453	113245	5043
HC103	58915304	8.79923	6938	134468043	563225	5000	150	4423845	319405	5058
HC104	47705022	7.13785	5834	101212805	370893	5003	144	2773370	202494	5007
HC105	51853852	7.76607	2273	43506638	1069245	5000	112	1444208	57883	5026
HC106	63994828	9.56825	5337	100549951	548684	5000	127	3728239	413194	5157
HC107	61673434	9.12483	4367	86239110	358285	5000	99	2529196	290160	5008
HC108	50792268	7.59652	4556	87208950	336851	5004	179	2780507	312564	5054
HC109	54304344	8.12586	7198	113569883	571566	5000	153	2184736	95492	5006
HC110	52241214	7.81824	1131	49147743	929105	5012	60	2205132	283619	5032
HC111	60772644	9.10682	4834	106663109	874923	5000	154	2812761	171757	5001
HC112	59297124	8.84549	6916	130924135	656644	5000	183	4384657	278431	5051
HC113	55019038	8.22828	8905	151870643	761202	5002	273	5002165	197244	5002
HC114	59155048	8.84775	2791	61491986	592489	5001	57	1286504	255261	5057
HC115	58334982	8.69936	8164	127053199	602531	5000	200	3588452	244502	5014
HC116	49606840	7.42286	7246	135593750	470161	5000	238	5291764	269909	5010
HC117	50840556	7.576	6383	127062926	594046	5000	184	4207756	184005	5000
HC118	61823324	9.21081	7763	145453426	385567	5000	196	4243952	273458	5064
OA01	57268858	8.59	7685	147528520	481008	5000	195	5232321	481008	5075
OA02	54122754	8.12	6430	133911929	581670	5000	156	3687194	187750	5027
OA03	55220454	8.28	5968	103488556	616932	5001	132	2741602	199025	5013
OA04	66557686	9.98	2662	61007608	544579	5000	49	1855108	296234	5011
OA05	64883472	9.73	4792	89187905	878428	5000	124	2958831	388912	5000
OA06	54353804	8.15	2979	69236808	504031	5001	79	2468736	231170	5029
OA07	52975142	7.95	7418	122003189	531162	5000	150	2475732	160232	5072
OA08	57922618	8.69	2931	60790416	546697	5000	159	2738715	546697	5009
OA09	56685964	8.5	5282	89109424	397217	5000	111	2333754	397217	5028
OA10	56506434	8.48	5788	88638903	835449	5000	98	1707217	115406	5076
OA11	53107648	7.97	8163	121952056	513940	5000	241	4226462	178497	5049
OA12	66174976	9.93	7241	115247247	557452	5000	173	3503003	178806	5005
OA13	63221586	9.48	3782	50199496	422038	5000	100	1637858	104464	5025
OA14	55410988	8.31	6646	106299550	341877	5001	122	2229497	127342	5008
OA15	56540416	8.48	3770	72795619	519157	5000	115	2724109	233047	5007
OA16	68310954	10.25	7315	123400912	380674	5000	202	4474887	284167	5015
OA17	56730536	8.51	5039	103301679	643166	5000	125	4368348	468759	5031
OA18	57507498	8.63	4608	85632209	919552	5000	116	2364160	164889	5040
OA19	59082690	8.86	2900	48808897	381129	5000	85	1914661	364008	5003
OA20	82470084	12.37	3603	81681009	1094417	5000	99	2850861	297074	5078
OA21	57910114	8.68455	7766	152051359	725277	5000	198	6380141	313167	5027
OA22	70668810	10.5973	13788	231781298	690166	5001	376	10116499	305695	5038
OA23	55664180	8.34825	6900	143498820	653237	5000	188	4493311	281911	5006
OA24	63269504	9.48943	5869	130066526	629752	5000	110	3679912	325241	5084
OA25	91824830	13.7724	8845	145524084	414293	5000	211	4481081	278219	5005
OA26	77324212	11.5936	5273	124865598	699264	5003	161	4822121	215877	5010
OA27	62615694	9.38925	9297	186838196	618965	5000	298	7226816	407547	5017
OA28	53956180	8.09232	4157	91234697	712984	5001	122	3180949	242173	5111
OA29	61516032	9.22578	6668	127247950	602984	5000	156	3500049	175069	5017
OA30	67420974	10.1111	9785	199851316	537326	5000	232	6528754	351084	5014
OA31	58580066	8.78576	6670	135652310	684832	5000	144	4182811	236324	5000
OA32	59147230	8.86572	5871	130130219	668821	5000	139	4563519	343449	5042
OA33	57501112	8.62001	2164	69347072	947729	5001	70	3473305	334695	5143
OA34	60440842	9.06165	7557	156728783	594049	5000	241	7068246	257781	5026
OA35	56102618	8.41254	5986	136479934	478939	5001	125	4021661	205478	5053
OA36	50872816	7.62813	5067	117434229	794403	5000	93	2926542	430043	5024
OA37	72531256	10.8791	8655	206256748	613427	5000	175	5848835	251130	5015
OA38	59209016	8.87838	5847	100111609	513821	5000	102	3004549	210109	5007
OA39	71984104	10.7964	13837	270160024	722011	5000	435	11671592	330777	5017
OA40	70232390	10.5341	5468	137784545	867850	5000	133	4020439	297101	5026
OA41	73255624	10.9862	9928	209026400	518225	5000	211	6900729	476603	5006
OA42	58641262	8.79518	1837	62708340	659778	5002	40	1795076	419971	5543
OA43	66817688	10.022	9743	205568059	962536	5000	228	7504721	443078	5026
OA44	54727142	8.20687	3502	81383467	578101	5002	69	2667524	214140	5064
