# Supplementary material for: Characterizations of the Gut Bacteriome, Mycobiome, and Virome in Patients with Osteoarthritis
Source: Microbiol Spectr. 2022 Dec 14;11(1):e01711-22. doi: 10.1128/spectrum.01711-22 (PMC9927108; doi:10.1128/spectrum.01711-22)
Supplement: Supplemental file 3 — Table S3. Download spectrum.01711-22-s0003.xlsx, XLSX file, 0.01 MB [file spectrum.01711-22-s0003.xlsx]

## Sheet: S3
Table S3| Comparison of the gut bacteriome between OA patients and healthy controls at the phylum level.
Phylum name	Avg. relative abundance in HC	Avg. relative abundance in OA	Fold change	Enriched in	P-value	q-value
Actinobacteria	0.064041	0.155876	2.43401	OA	5.87783e-05	0.000379476
Spirochaetes	0.0003938	0.00061351	1.55792	OA	0.00388121	0.0125287
Proteobacteria	0.0332977	0.0776027	2.33057	OA	0.00826352	0.0177832
Firmicutes	0.680545	0.594498	1.14474	HC	0.0173223	0.0279584
Synergistetes	0.000112972	8.31186e-05	1.35916	HC	0.0471717	0.053372
Bacteroidetes	0.218891	0.162697	1.34539	HC	0.0863336	0.0701598
Tenericutes	0.000504476	0.00107818	2.13724	OA	0.0878384	0.0706182
Euryarchaeota	0.000442392	0.00136875	3.09397	OA	0.0956791	0.072856
Lentisphaerae	0.000164366	0.000250098	1.52159	OA	0.109366	0.0762435
Fibrobacteres	1.96907e-08	1.05118e-07	5.33849	OA	0.1223	0.0789574
Candidatus Melainabacteria	0.000312513	0.000420207	1.34461	OA	0.14129	0.0829251
Candidatus Saccharibacteria	0.000247348	0.000266717	1.07831	OA	0.204687	0.111372
Bacteria_unclassified	9.3432e-05	6.09022e-05	1.53413	HC	0.502157	0.235164
Fusobacteria	0.000717129	0.000998193	1.39193	OA	0.507298	0.237001
Elusimicrobia	1.93928e-06	3.78787e-06	1.95323	OA	0.568737	0.258291
Cyanobacteria	1.33694e-05	1.82031e-05	1.36155	OA	0.900931	0.355521
Verrucomicrobia	0.000221518	0.00416338	18.7947	OA	0.977575	0.374441
