# Supplementary material for: Characterizations of the Gut Bacteriome, Mycobiome, and Virome in Patients with Osteoarthritis
Source: Microbiol Spectr. 2022 Dec 14;11(1):e01711-22. doi: 10.1128/spectrum.01711-22 (PMC9927108; doi:10.1128/spectrum.01711-22)
Supplement: Supplemental file 4 — Table S4. Download spectrum.01711-22-s0004.xlsx, XLSX file, 0.01 MB [file spectrum.01711-22-s0004.xlsx]

## Sheet: S4
Table S4| Comparison of the gut bacteriome between OA patients and healthy controls at the genus level.
Genus name	Avg. relative abundance in HC	Avg. relative abundance in OA	Fold change	Enriched in	P-value	q-value
Faecalibacterium	0.152657	0.0819389	1.86305	HC	0.00072979	0.0163208
Lachnoclostridium	0.0127989	0.00456846	2.80158	HC	1.64032e-05	0.000910091
Oscillospiraceae_unclassified	0.0085033	0.00428548	1.98421	HC	0.00258061	0.0352684
Phascolarctobacterium	0.00924766	0.00176117	5.25087	HC	5.34997e-06	0.000438698
Flavonifractor	0.00221693	0.00115713	1.91588	HC	4.50427e-06	0.000438698
Paraprevotella	0.00495272	0.00110708	4.4737	HC	0.000961796	0.0197168
Hungatella	0.001623	0.000783786	2.07072	HC	5.26657e-07	0.000129558
Intestinimonas	0.000225054	0.000179836	1.25144	HC	0.00159271	0.0261205
Emergencia	0.000317461	0.000168689	1.88193	HC	0.000500098	0.015378
Holdemania	0.000322173	0.00011504	2.80053	HC	2.34641e-05	0.000962029
Negativibacillus	0.000335768	0.000114877	2.92284	HC	0.00118698	0.0208569
Pygmaiobacter	0.000126503	7.24629e-05	1.74576	HC	0.000277617	0.00975624
Acetivibrio	8.72742e-05	5.29726e-05	1.64754	HC	0.00443073	0.045415
Phocea	9.56742e-05	5.20599e-05	1.83777	HC	0.00443073	0.045415
Veillonellaceae_unclassified	3.1822e-05	2.29524e-05	1.38643	HC	0.000685778	0.0163208
Bifidobacterium	0.0370765	0.095623	2.57907	OA	0.00348656	0.0408426
Anaerostipes	0.0090927	0.0172066	1.89235	OA	0.00118698	0.0208569
Eggerthella	0.00157116	0.00550459	3.50353	OA	0.000685778	0.0163208
Brachyspira	0.000372477	0.000593231	1.59266	OA	0.00304422	0.0384794
Betaproteobacteria_unclassified	1.21337e-05	4.61246e-05	3.80135	OA	0.00377896	0.0422556
Acinetobacter	1.67423e-05	4.58568e-05	2.73899	OA	1.84978e-05	0.000910091
Varibaculum	1.32833e-05	4.36156e-05	3.2835	OA	0.00504901	0.0496822
Succinatimonas	2.40271e-05	3.96935e-05	1.65203	OA	0.00224414	0.0343475
