# Supplementary material for: Characterizations of the Gut Bacteriome, Mycobiome, and Virome in Patients with Osteoarthritis
Source: Microbiol Spectr. 2022 Dec 14;11(1):e01711-22. doi: 10.1128/spectrum.01711-22 (PMC9927108; doi:10.1128/spectrum.01711-22)
Supplement: Supplemental file 5 — Table S5. Download spectrum.01711-22-s0005.xlsx, XLSX file, 0.04 MB [file spectrum.01711-22-s0005.xlsx]

## Sheet: S5
Table S5| Comparison of the gut bacteriome between OA patients and healthy controls at the species level.
Species name	Avg. relative abundance in HC	Avg. relative abundance in OA	Fold change	Enriched in	P-value	q-value
Faecalibacterium prausnitzii_G GENOME147678	0.0266521	0.0107941	2.46914	HC	4.19096e-05	0.00418593
Bacteroides_A plebeius_A GENOME239725	0.0211275	0.00464574	4.54772	HC	2.25575e-05	0.0026822
Faecalibacterium prausnitzii_K GENOME095967	0.0125678	0.00599721	2.09561	HC	0.00321469	0.0378803
Faecalibacterium prausnitzii_C GENOME000092	0.0124093	0.0090821	1.36634	HC	0.00531718	0.0475878
Faecalibacterium prausnitzii_E GENOME001115	0.0122479	0.00560195	2.18637	HC	0.00330311	0.0378864
Prevotella stercorea GENOME001282	0.00896344	0.000398369	22.5004	HC	0.00168765	0.027724
Roseburia inulinivorans GENOME001770	0.00826276	0.00236806	3.48926	HC	0.000219249	0.00842253
Prevotella sp003447235 GENOME112856	0.00796462	9.27525e-05	85.8696	HC	0.00105778	0.0209625
Prevotella copri_A GENOME239747	0.00722028	0.00487492	1.48111	HC	0.00288194	0.0349331
Dialister sp900343095 GENOME075103	0.0067412	0.000842928	7.99737	HC	0.000165019	0.00730726
Bacteroides_A plebeius GENOME096174	0.00615788	0.0014802	4.16018	HC	0.00288194	0.0349331
Phascolarctobacterium faecium GENOME233517	0.0060583	0.0012958	4.67534	HC	8.88692e-05	0.00599631
Clostridium_M sp000431375 GENOME001471	0.00507508	0.00124935	4.06218	HC	3.07808e-07	0.0001098
Clostridium_M bolteae GENOME096485	0.00506239	0.000505668	10.0113	HC	0.00504901	0.046694
Clostridium_Q sp003024715 GENOME143157	0.00463114	0.00167325	2.76776	HC	1.68622e-07	8.42096e-05
ER4 sp000765235 GENOME239684	0.00413346	0.00193247	2.13895	HC	0.00398595	0.0425338
Faecalibacterium prausnitzii_J GENOME155439	0.00391258	0.00174686	2.23978	HC	0.00030679	0.00982121
UBA1417 sp003531055 GENOME238522	0.0035355	0.000755407	4.68026	HC	0.000484342	0.0132901
Faecalibacterium prausnitzii_I GENOME140078	0.00344171	0.00148011	2.32531	HC	7.89188e-05	0.00547389
Faecalibacterium GENOME018115	0.00340592	0.00154805	2.20013	HC	0.00230807	0.0320517
Faecalibacterium sp003449675 GENOME156244	0.00332627	0.00138942	2.394	HC	0.000991367	0.0199633
Paraprevotella clara GENOME147612	0.00329712	0.000349689	9.42874	HC	0.000144904	0.0069582
Faecalibacterium GENOME209802	0.00302127	0.00131436	2.29866	HC	0.00420306	0.0428082
Faecalibacterium GENOME268227	0.00293874	0.0014479	2.02966	HC	0.000178511	0.00730726
Parabacteroides merdae GENOME000192	0.00291366	0.00141947	2.05264	HC	0.00491951	0.0458359
Faecalibacterium GENOME123416	0.00265593	0.000736798	3.6047	HC	2.90895e-06	0.000660332
Prevotella GENOME153760	0.0025423	0.000731015	3.47777	HC	0.000272126	0.00957042
Faecalibacterium GENOME139132	0.00253325	0.00103835	2.43969	HC	0.000644218	0.0159269
CAG-103 sp000432375 GENOME280620	0.00245995	0.0012483	1.97064	HC	0.00137627	0.0249025
Clostridium_M GENOME094660	0.00218356	0.000232525	9.39064	HC	8.09054e-07	0.000252526
Megasphaera sp000417505 GENOME141145	0.0021719	0.000227897	9.53016	HC	0.00140061	0.0251606
Bacteroides cellulosilyticus GENOME143232	0.00208933	0.00026747	7.81147	HC	0.000500098	0.0135733
CAG-83 sp000431575 GENOME180274	0.00198007	0.000895508	2.21112	HC	0.000361791	0.0107547
Faecalibacterium prausnitzii_F GENOME095021	0.00173818	0.00118221	1.47028	HC	0.00358168	0.0399262
Faecalibacterium GENOME157191	0.00161122	0.000655469	2.45811	HC	0.00200415	0.0300453
CAG-103 GENOME084706	0.0015966	0.000978532	1.63163	HC	0.00574333	0.0497955
Anaerotignum sp000436415 GENOME000967	0.00149392	0.000547678	2.72773	HC	9.76339e-07	0.00027088
Faecalibacterium prausnitzii_H GENOME000152	0.00149373	0.000771834	1.9353	HC	0.00030679	0.00982121
Faecalibacterium GENOME154740	0.00148792	0.000684769	2.17288	HC	9.12534e-05	0.00599631
Roseburia GENOME262194	0.00145805	0.000553039	2.63643	HC	0.00163955	0.0272931
Dialister sp000434475 GENOME025761	0.00130222	6.75962e-05	19.2647	HC	0.00413032	0.0427942
Prevotella GENOME126659	0.00128779	0.000894681	1.43939	HC	6.91006e-05	0.0050844
CAG-81 sp900066535 GENOME001208	0.00127109	0.000614555	2.06831	HC	3.46206e-05	0.00360198
Prevotella GENOME172443	0.00126005	0.000769699	1.63706	HC	0.000991367	0.0199633
Hungatella_A GENOME001831	0.0012307	0.000565381	2.17676	HC	2.78757e-07	0.0001098
Lachnospiraceae UBA9502 GENOME085442	0.0012067	7.94143e-05	15.1949	HC	1.11346e-07	6.95078e-05
Ruminiclostridium_C GENOME093609	0.00120528	5.68783e-05	21.1906	HC	0.0024409	0.0329455
UBA9502 GENOME001677	0.00118112	0.000395757	2.98447	HC	3.78616e-06	0.000727233
UBA9502 GENOME001105	0.00107283	0.000318332	3.37015	HC	5.64243e-08	4.69638e-05
UBA9502 sp003506385 GENOME001779	0.00106836	0.0004451	2.40028	HC	0.000121502	0.00664532
Prevotella GENOME187777	0.00106113	0.000509564	2.08243	HC	0.000128051	0.00664532
Prevotellamassilia GENOME181333	0.00102623	0.000219415	4.6771	HC	0.00229501	0.0320517
Prevotellamassilia GENOME023798	0.000975911	2.39151e-05	40.8073	HC	0.00444768	0.0432134
CAG-110 sp003525905 GENOME125250	0.000925717	0.000739346	1.25207	HC	0.00388121	0.0415939
Paraprevotella xylaniphila GENOME096191	0.000913952	0.000183024	4.99361	HC	0.00443073	0.0432134
Phascolarctobacterium GENOME098798	0.000828676	6.42072e-05	12.9063	HC	0.000176022	0.00730726
CAG-83 sp001916855 GENOME259135	0.000823712	0.000223684	3.68249	HC	0.00122282	0.0231946
Agathobaculum GENOME082932	0.000797033	0.000570635	1.39675	HC	0.00159271	0.0270544
CAG-115 sp003531585 GENOME007797	0.0007681	0.000202082	3.80094	HC	0.00101596	0.0202948
Phascolarctobacterium GENOME045846	0.000742619	0.000150819	4.92391	HC	0.000140274	0.00686793
Prevotella sp000434975 GENOME107760	0.000725987	0.000114486	6.3413	HC	0.00257126	0.0339147
CAG-81 sp000435795 GENOME000423	0.000681741	0.000246083	2.77037	HC	0.000211909	0.00826776
Faecalibacterium GENOME220495	0.00060981	0.000277462	2.19781	HC	6.10024e-05	0.00491364
Lawsonibacter sp900066825 GENOME000269	0.000593865	0.000326883	1.81675	HC	0.00258061	0.0339147
CAG-81 sp900066785 GENOME001401	0.000581666	0.000322409	1.80413	HC	1.34006e-05	0.00180874
Prevotellamassilia GENOME069124	0.000561196	0.000314074	1.78682	HC	0.000776383	0.0174651
Prevotellamassilia timonensis GENOME142596	0.000548603	0.00044173	1.24194	HC	0.00431555	0.0430361
GCA-900066575 sp900066385 GENOME000215	0.000533591	0.000271674	1.96409	HC	4.50427e-06	0.000803369
Lawsonibacter GENOME000459	0.00053189	0.000312486	1.70213	HC	0.000287043	0.00968575
CAG-83 sp003539495 GENOME154896	0.000471484	0.000245491	1.92058	HC	0.00072979	0.0167182
Sutterella parvirubra GENOME096259	0.000467265	0.000123364	3.7877	HC	0.00200944	0.0300453
Prevotella sp000436915 GENOME130046	0.000455891	9.17833e-05	4.96704	HC	0.00361552	0.0401242
Clostridium_M GENOME027824	0.000453979	9.41665e-05	4.82102	HC	1.68822e-08	3.29272e-05
ER4 GENOME262636	0.000441215	0.000107304	4.11182	HC	0.000516325	0.013863
UBA9502 GENOME140236	0.000420444	0.000272458	1.54316	HC	0.00454866	0.0440233
CAG-110 GENOME232404	0.000390943	0.00026004	1.5034	HC	0.00545598	0.0481399
Faecalibacterium GENOME239280	0.000362699	0.000188873	1.92033	HC	0.000160894	0.00730457
Faecalibacterium GENOME225807	0.000354198	0.000213637	1.65795	HC	0.00431555	0.0430361
Lawsonibacter sp900066645 GENOME000236	0.000341454	0.000110945	3.07769	HC	0.000268478	0.00957042
Faecalibacterium GENOME139147	0.00034026	0.00017944	1.89623	HC	0.000533036	0.0141595
Eubacterium_I GENOME125804	0.000334686	0.000238873	1.4011	HC	0.00531718	0.0475878
CAG-83 GENOME159567	0.00032199	0.000158684	2.02913	HC	0.000277617	0.0096279
CAG-83 sp000435975 GENOME176098	0.000310049	0.000168415	1.84098	HC	0.000259619	0.0093952
CAG-83 GENOME130774	0.000307805	0.000110851	2.77675	HC	0.00137627	0.0249025
Oscillibacter GENOME155275	0.000297808	0.000174107	1.71049	HC	0.00339372	0.0383444
Clostridium_Q sp000435655 GENOME200873	0.000289936	0.000119906	2.41804	HC	0.00154709	0.0264595
Lachnospiraceae GENOME017737	0.000278706	0.000182016	1.53121	HC	0.00443073	0.0432134
ER4 GENOME277265	0.000277787	0.000111336	2.49503	HC	0.00230807	0.0320517
Streptococcus parasanguinis GENOME000094	0.000273631	0.000166366	1.64475	HC	0.00348656	0.0390401
Oscillibacter GENOME035872	0.000264322	0.000121298	2.17912	HC	0.000991367	0.0199633
Gemmiger GENOME106095	0.0002574	0.000112141	2.29533	HC	0.00200415	0.0300453
Hungatella_A GENOME022845	0.000254256	6.61098e-05	3.84597	HC	2.43522e-06	0.000608073
Prevotella sp002299275 GENOME236229	0.000242954	9.55057e-05	2.54387	HC	0.00173702	0.0281645
Oscillibacter GENOME036899	0.000239763	0.000168154	1.42585	HC	0.00168765	0.027724
Oscillibacter GENOME036500	0.000221126	0.000126834	1.74342	HC	0.00431555	0.0430361
UBA9502 GENOME045186	0.000209501	0.000130959	1.59975	HC	0.00280377	0.0346585
CAG-110 GENOME129440	0.000208258	9.56954e-05	2.17626	HC	5.58374e-06	0.000929506
ER4 GENOME129051	0.000205272	0.000145275	1.413	HC	0.00118698	0.0227992
Negativibacillus massiliensis GENOME155713	0.000201892	2.51647e-05	8.02282	HC	0.00296208	0.035731
Ruminococcus_C sp000437175 GENOME262355	0.000199242	8.63243e-05	2.30806	HC	0.000109204	0.00664532
Holdemania filiformis GENOME001046	0.000198303	6.67762e-05	2.96966	HC	0.00250988	0.0336944
CAG-110 GENOME129046	0.000197556	0.000131643	1.50069	HC	0.00409321	0.0427739
Enterococcus faecalis GENOME103721	0.000195098	8.34164e-05	2.33885	HC	0.00149078	0.0264005
Clostridium_M citroniae GENOME001135	0.000191347	0.000118767	1.61112	HC	0.00194792	0.0298402
Bacillus_A sp001884105 GENOME140270	0.000189244	0.000133171	1.42106	HC	0.000484342	0.0132901
Blautia_A GENOME244598	0.000188302	0.000107854	1.74589	HC	0.000130405	0.00664532
CAG-83 GENOME270730	0.000186297	0.000104486	1.78298	HC	0.00545598	0.0481399
Anaerotruncus colihominis GENOME000010	0.00018481	0.000140995	1.31075	HC	0.00409321	0.0427739
CAG-83 GENOME276106	0.000183193	0.000108137	1.69409	HC	0.00163955	0.0272931
Marseille-P4683 sp900232885 GENOME000609	0.00017956	0.000110934	1.61862	HC	0.000933033	0.0197439
Lawsonibacter GENOME000420	0.000173692	0.000110342	1.57413	HC	0.00280377	0.0346585
CAG-495 sp001917125 GENOME155267	0.000170693	4.70211e-06	36.3014	HC	0.00457821	0.0441382
Hungatella hathewayi GENOME000725	0.000169993	8.60262e-05	1.97606	HC	0.000139912	0.00686793
Monoglobales GENOME066712	0.00016969	8.22301e-05	2.0636	HC	6.10024e-05	0.00491364
Oscillospiraceae GENOME095707	0.000167294	6.73634e-05	2.48346	HC	2.85343e-05	0.00309784
Ruminococcaceae GENOME158484	0.000159964	5.7512e-05	2.78139	HC	0.00141728	0.0252782
Prevotella oris GENOME246864	0.000156039	7.55004e-05	2.06674	HC	0.00272752	0.034397
Haemophilus_D GENOME082800	0.000153761	9.59839e-05	1.60195	HC	0.00504901	0.046694
Prevotella sp002265625 GENOME271908	0.000151497	8.43511e-05	1.79603	HC	0.000127675	0.00664532
UBA1691 GENOME252930	0.000151243	9.01166e-05	1.67831	HC	0.00154709	0.0264595
Lawsonibacter GENOME000979	0.000150374	8.95355e-05	1.67949	HC	0.000905062	0.0194822
CAG-83 sp003487665 GENOME169940	0.00014561	5.62864e-05	2.58695	HC	0.000150844	0.00710675
CAG-177 sp003538135 GENOME261446	0.000141539	9.882e-05	1.43229	HC	0.00272752	0.034397
Streptococcus GENOME190324	0.000136018	7.56015e-05	1.79914	HC	0.00518154	0.0472201
Clostridium_Q symbiosum GENOME096178	0.000135614	7.24299e-05	1.87235	HC	0.00072979	0.0167182
UBA5446 GENOME048181	0.000134331	6.45434e-05	2.08125	HC	0.000117266	0.00664532
Acidaminococcaceae GENOME047195	0.000131345	2.52437e-05	5.20309	HC	0.001091	0.0214506
Megasphaera elsdenii GENOME147777	0.000130939	1.96582e-05	6.6608	HC	0.00409321	0.0427739
Oscillospiraceae GENOME125765	0.000130443	8.53839e-05	1.52772	HC	0.00491951	0.0458359
UBA9502 GENOME237779	0.00013024	4.01708e-05	3.24216	HC	1.92502e-05	0.00240339
Clostridium_M GENOME098775	0.000127635	3.10896e-05	4.10539	HC	0.000361791	0.0107547
Pygmaiobacter GENOME081475	0.000124591	6.65441e-05	1.87231	HC	0.00010537	0.00664532
Clostridia GENOME102441	0.000122561	6.74215e-05	1.81783	HC	0.00015539	0.00718535
Prevotella GENOME235498	0.000120284	2.12848e-05	5.65115	HC	0.000321292	0.0100283
CAG-83 GENOME127495	0.000116402	6.11611e-05	1.90321	HC	0.00129747	0.0239985
CAG-81 GENOME283627	0.000114802	4.3125e-05	2.66207	HC	6.56886e-05	0.0050844
Oscillospiraceae GENOME221775	0.000111476	6.7432e-05	1.65316	HC	0.00531718	0.0475878
Bacteroides_A GENOME044788	0.000111	3.53581e-05	3.13931	HC	0.00127861	0.0239985
Flavonifractor GENOME122723	0.000103597	4.03023e-05	2.57049	HC	0.00237364	0.0327458
ER4 GENOME277087	0.000102804	4.32162e-05	2.37883	HC	0.00129747	0.0239985
CAG-83 GENOME104910	0.000100011	2.20572e-05	4.53417	HC	0.0024409	0.0329455
Dialister GENOME229392	9.80773e-05	1.22417e-05	8.01173	HC	0.00085141	0.0188139
Phocea massiliensis GENOME098242	9.56742e-05	5.20599e-05	1.83777	HC	0.00443073	0.0432134
Holdemania massiliensis GENOME096302	9.54255e-05	3.97379e-05	2.40137	HC	1.28659e-05	0.00180874
Veillonella rogosae GENOME212317	9.11192e-05	2.9778e-05	3.05995	HC	0.000586205	0.0150902
Streptococcus GENOME000564	8.82223e-05	6.00727e-05	1.46859	HC	0.00531718	0.0475878
Acetivibrio_A ethanolgignens GENOME143400	8.72742e-05	5.29726e-05	1.64754	HC	0.00443073	0.0432134
Sutterella wadsworthensis_B GENOME096170	8.52194e-05	2.42928e-05	3.50801	HC	0.000728811	0.0167182
Phascolarctobacterium GENOME246455	8.35519e-05	2.1555e-05	3.87622	HC	0.000118287	0.00664532
Clostridium_M asparagiforme GENOME141054	8.29117e-05	1.38297e-05	5.99519	HC	0.00321469	0.0378803
Intestinimonas massiliensis GENOME096498	8.19894e-05	5.47608e-05	1.49723	HC	0.000567962	0.0147729
Haemophilus_D GENOME195657	8.10399e-05	5.20767e-05	1.55616	HC	0.00321611	0.0378803
Flavonifractor sp900199495 GENOME045223	8.06872e-05	2.08617e-05	3.86772	HC	0.00420306	0.0428082
CAG-83 GENOME042389	8.00444e-05	4.90282e-05	1.63262	HC	0.00035011	0.0107547
CAG-83 GENOME024968	7.9988e-05	3.96899e-05	2.01532	HC	0.00479299	0.0451627
Prevotella GENOME115597	7.87804e-05	3.66441e-05	2.14988	HC	0.00072979	0.0167182
Muribaculaceae GENOME218246	7.71884e-05	4.18877e-05	1.84275	HC	0.00367913	0.0404704
CAG-145 GENOME097258	7.66631e-05	4.23331e-05	1.81095	HC	0.00321469	0.0378803
Rothia mucilaginosa_B GENOME095336	7.46113e-05	4.82667e-05	1.54581	HC	0.000121502	0.00664532
Emergencia GENOME138794	7.24218e-05	3.67678e-05	1.9697	HC	0.00043978	0.0124787
NK3B98 GENOME251583	7.15914e-05	3.45031e-05	2.07492	HC	0.00153411	0.0264595
Streptococcus GENOME000572	7.02478e-05	4.19649e-05	1.67397	HC	0.00545598	0.0481399
Oscillibacter GENOME158155	6.96702e-05	4.09685e-05	1.70058	HC	0.000234642	0.00874478
Clostridium_M sp000155435 GENOME095986	6.60395e-05	3.72695e-05	1.77194	HC	0.00288194	0.0349331
Rothia mucilaginosa_B GENOME129153	6.51331e-05	4.67698e-05	1.39263	HC	0.000287043	0.00968575
Streptococcus GENOME091736	6.48513e-05	4.228e-05	1.53385	HC	0.00272752	0.034397
Oscillospiraceae GENOME283623	6.42618e-05	3.66187e-05	1.75489	HC	0.00479299	0.0451627
CAG-145 sp002320005 GENOME152509	6.21922e-05	3.5822e-05	1.73614	HC	0.00200415	0.0300453
Streptococcus GENOME027270	6.10957e-05	2.03164e-05	3.00722	HC	0.00518154	0.0472201
Streptococcus oralis_V GENOME284658	5.91218e-05	1.34602e-05	4.39234	HC	0.000905062	0.0194822
Christensenella_A timonensis GENOME096561	5.7691e-05	3.77646e-05	1.52765	HC	0.00272752	0.034397
Streptococcus oralis_S GENOME208016	5.75191e-05	1.31187e-05	4.38452	HC	0.0017877	0.0287993
Prevotella GENOME084477	5.69459e-05	3.3722e-05	1.68869	HC	0.00272752	0.034397
Prevotellamassilia GENOME098969	5.61563e-05	3.67158e-06	15.2949	HC	0.000425529	0.0122132
Lachnospiraceae CAG-81 GENOME139200	5.4761e-05	2.41475e-05	2.26777	HC	2.63734e-08	3.29272e-05
NK3B98 GENOME246267	5.45628e-05	2.67804e-05	2.03742	HC	0.0046694	0.0445284
Streptococcus oralis GENOME176717	5.43691e-05	1.18511e-05	4.5877	HC	0.000172449	0.00730726
ER4 GENOME172433	5.01159e-05	2.193e-05	2.28526	HC	0.00380715	0.0411534
Butyricicoccaceae GENOME153805	5.00695e-05	2.23286e-05	2.24239	HC	4.52096e-05	0.00434186
Streptococcus timonensis GENOME096569	4.77865e-05	3.36613e-05	1.41963	HC	0.00150267	0.0264236
Prevotellamassilia GENOME239268	4.62447e-05	3.74676e-05	1.23426	HC	0.0044178	0.0432134
Oscillibacter GENOME158068	4.59578e-05	2.72551e-05	1.68621	HC	0.000178511	0.00730726
Muribaculum sp002358615 GENOME000225	4.58139e-05	2.4431e-05	1.87524	HC	0.00258061	0.0339147
Prevotella sp900290275 GENOME128517	4.55011e-05	2.86334e-05	1.58909	HC	0.000565285	0.0147729
Clostridium_M GENOME192985	4.49853e-05	4.42174e-06	10.1737	HC	0.000361791	0.0107547
Dorea GENOME283320	4.46131e-05	2.60613e-05	1.71185	HC	0.00280377	0.0346585
Prevotella GENOME269003	4.45509e-05	1.04337e-05	4.26991	HC	0.0024047	0.0329455
Streptococcus sp000411475 GENOME096380	4.4215e-05	3.09003e-05	1.43089	HC	0.000991367	0.0199633
CAG-485 GENOME180009	4.37068e-05	2.43305e-05	1.79638	HC	0.000644218	0.0159269
Bilophila GENOME274466	4.27899e-05	2.98309e-05	1.43442	HC	0.00280377	0.0346585
CAG-110 GENOME247103	4.19968e-05	2.40117e-05	1.74901	HC	0.00038624	0.0113464
ER4 GENOME026837	3.92745e-05	1.97182e-05	1.99179	HC	0.000708963	0.0167182
Streptococcus GENOME003665	3.83066e-05	2.55109e-05	1.50158	HC	0.00133634	0.0245356
Oscillospiraceae GENOME044231	3.77123e-05	2.32463e-05	1.6223	HC	0.00272752	0.034397
51-20 sp001917175 GENOME121515	3.74577e-05	2.64996e-05	1.41352	HC	0.000125129	0.00664532
Roseburia GENOME247455	3.59145e-05	2.06603e-05	1.73833	HC	0.00518154	0.0472201
Rothia mucilaginosa GENOME095352	3.58001e-05	2.26075e-05	1.58355	HC	0.000412208	0.0119684
Clostridium baratii GENOME000248	3.57138e-05	7.73504e-06	4.61715	HC	0.0008953	0.0194822
Veillonella sp002959755 GENOME029780	3.54508e-05	2.26413e-05	1.56576	HC	0.00183972	0.0294474
UBA1691 GENOME261708	3.42019e-05	1.75277e-05	1.9513	HC	3.78616e-06	0.000727233
Rothia mucilaginosa GENOME004694	3.41387e-05	2.17252e-05	1.57139	HC	0.000604985	0.0152591
Prevotellamassilia GENOME115127	3.30407e-05	1.49734e-05	2.20662	HC	0.00193744	0.0298402
Collinsella GENOME037499	3.2943e-05	2.0646e-05	1.59561	HC	0.00212107	0.0307925
Prevotellamassilia GENOME166968	3.2447e-05	1.05969e-05	3.06193	HC	0.000686462	0.0164817
CAG-83 GENOME132069	3.1903e-05	2.22173e-05	1.43595	HC	0.00420306	0.0428082
UBA4068 GENOME256939	3.15455e-05	1.19489e-05	2.64004	HC	5.48812e-05	0.00489422
Rothia sp001808955 GENOME078449	3.12974e-05	2.23476e-05	1.40048	HC	0.00118698	0.0227992
CAG-83 GENOME256115	2.91282e-05	1.15454e-05	2.52292	HC	0.00218969	0.0314233
UBA738 GENOME026217	2.90721e-05	1.70634e-05	1.70378	HC	0.00410831	0.0427739
Holdemania sp900120005 GENOME165490	2.8445e-05	8.52577e-06	3.33635	HC	0.000259619	0.0093952
Akkermansia muciniphila_B GENOME143202	2.77671e-05	1.57215e-05	1.76619	HC	0.00332284	0.0378864
Lachnospiraceae GENOME138783	2.72328e-05	1.34578e-05	2.02356	HC	0.00218182	0.0314233
CAG-873 GENOME217850	2.63806e-05	9.70532e-07	27.1815	HC	0.00188675	0.0298402
Oscillospiraceae GENOME125826	2.48527e-05	8.5081e-06	2.92107	HC	0.000228892	0.00865976
CAG-485 GENOME007505	2.4199e-05	1.60395e-09	15087.1	HC	0.00331593	0.0378864
Paramuribaculum GENOME115718	2.31279e-05	1.16749e-05	1.98099	HC	0.00285902	0.0349331
Phascolarctobacterium_A GENOME084337	2.27483e-05	2.73816e-06	8.30787	HC	0.00326407	0.0378864
DTU023 GENOME243901	2.26312e-05	9.69933e-06	2.33328	HC	0.00122615	0.0231946
D5 sp900113995 GENOME093693	2.25209e-05	6.81888e-06	3.30272	HC	0.00526839	0.0475878
Bacteroidaceae GENOME237056	2.22149e-05	4.20687e-06	5.28062	HC	0.000184772	0.00732341
Clostridium_M GENOME020414	2.1662e-05	1.00152e-05	2.16291	HC	0.00012588	0.00664532
Sutterella GENOME275636	1.98482e-05	4.96771e-09	3995.44	HC	0.00226676	0.0320517
CAG-485 GENOME040960	1.92349e-05	9.08238e-06	2.11782	HC	0.000776383	0.0174651
Megasphaera sp002319965 GENOME192857	1.92284e-05	8.95873e-06	2.14633	HC	0.00173702	0.0281645
CAG-873 GENOME094321	1.91253e-05	7.90068e-06	2.42071	HC	6.92309e-05	0.0050844
Eubacterium_E GENOME121457	1.8629e-05	5.36196e-06	3.47428	HC	1.13798e-05	0.00177596
Monoglobales GENOME251332	1.79594e-05	1.07413e-05	1.672	HC	0.000313326	0.00990347
CAG-83 GENOME111335	1.79181e-05	1.00886e-05	1.77607	HC	0.0046694	0.0445284
Paraprevotella GENOME113527	1.78225e-05	1.18646e-05	1.50216	HC	0.00194792	0.0298402
Acutalibacteraceae GENOME255821	1.78195e-05	7.32029e-06	2.43427	HC	0.0020465	0.0304173
CAG-873 GENOME117139	1.77064e-05	4.26408e-06	4.15245	HC	0.00193819	0.0298402
F23-B02 GENOME159064	1.70958e-05	8.89188e-06	1.92263	HC	0.000667726	0.0161875
Acutalibacteraceae GENOME218853	1.59116e-05	8.71754e-06	1.82525	HC	0.00256957	0.0339147
Lawsonibacter GENOME222447	1.5904e-05	1.11584e-05	1.42529	HC	0.0032591	0.0378864
Oscillibacter GENOME105698	1.46422e-05	6.90514e-06	2.12047	HC	0.000184772	0.00732341
Alistipes GENOME237839	1.37767e-05	7.27118e-06	1.89471	HC	0.000593326	0.0151177
Eubacterium_E sp002161065 GENOME158600	1.32943e-05	9.35752e-06	1.4207	HC	0.00420306	0.0428082
Gabonibacter massiliensis GENOME096536	1.32908e-05	8.41117e-06	1.58014	HC	0.00569925	0.0497589
Anaerostipes hadrus GENOME147149	0.00795912	0.0147621	1.85474	OA	0.00272752	0.034397
Prevotella sp900313215 GENOME108259	0.00178353	0.00420909	2.35997	OA	1.3763e-05	0.00180874
Eubacterium_E hallii_A GENOME000299	0.00144452	0.00272708	1.88789	OA	0.00230807	0.0320517
Blautia_A GENOME001004	0.000984663	0.00135293	1.374	OA	0.00479299	0.0451627
Bifidobacterium sp002742445 GENOME027286	0.000764184	0.00251429	3.29016	OA	0.00491951	0.0458359
Anaerostipes hadrus_A GENOME000113	0.000711254	0.00173779	2.44328	OA	0.00212107	0.0307925
Catenibacterium sp000437715 GENOME001490	0.000483899	0.000581892	1.20251	OA	0.00367913	0.0404704
CAG-484 GENOME116624	0.000216054	0.00039002	1.8052	OA	4.8752e-05	0.00450865
Tyzzerella GENOME065321	0.000112338	0.000181163	1.61266	OA	0.000991367	0.0199633
Bifidobacterium dentium GENOME096132	9.23756e-05	0.00028987	3.13795	OA	0.00388121	0.0415939
Phil1 sp001940855 GENOME026012	8.78081e-05	0.000229159	2.60977	OA	0.000469045	0.0131596
Veillonella tobetsuensis GENOME171392	4.64581e-05	7.79825e-05	1.67856	OA	0.00409321	0.0427739
Collinsella GENOME005862	4.40128e-05	9.39185e-05	2.13389	OA	0.0019117	0.0298402
Senegalimassilia GENOME260489	3.84852e-05	6.82332e-05	1.77297	OA	0.00330311	0.0378864
CAG-269 GENOME020894	3.44831e-05	6.63729e-05	1.92479	OA	0.00421738	0.0428082
CAG-822 GENOME138026	3.40015e-05	7.36648e-05	2.16651	OA	0.00030679	0.00982121
CAG-245 GENOME269072	3.39917e-05	0.00024593	7.23501	OA	0.00518154	0.0472201
Fusobacterium_B GENOME032405	3.31768e-05	5.10518e-05	1.53878	OA	0.00339372	0.0383444
Collinsella sp002391315 GENOME090402	1.84218e-05	4.26058e-05	2.3128	OA	0.00432602	0.0430361
Gordonibacter GENOME143140	1.83263e-05	5.12637e-05	2.79727	OA	0.0034783	0.0390401
Collinsella GENOME005165	1.75259e-05	4.85395e-05	2.76959	OA	0.00153411	0.0264595
Eubacterium_R GENOME198106	1.69456e-05	3.48792e-05	2.0583	OA	0.00030679	0.00982121
RC9 GENOME238202	1.60689e-05	2.23381e-05	1.39015	OA	0.00377896	0.0410263
Collinsella GENOME273906	1.54135e-05	7.32731e-05	4.75383	OA	0.000177317	0.00730726
Prevotella sp000431975 GENOME028802	1.39827e-05	3.10152e-05	2.21811	OA	0.00560787	0.0491328
Collinsella GENOME227574	1.39055e-05	8.40286e-05	6.04281	OA	0.0024409	0.0329455
CAG-617 sp000431275 GENOME119153	1.34913e-05	1.72793e-05	1.28077	OA	0.00084408	0.0188139
Lactobacillus_H fermentum GENOME000862	1.28771e-05	0.000172233	13.3751	OA	0.00190915	0.0298402
Dechloromonas GENOME080362	1.21337e-05	4.61246e-05	3.80135	OA	0.00377896	0.0410263
Collinsella GENOME183261	1.19246e-05	2.85948e-05	2.39796	OA	0.00330311	0.0378864
Lachnospiraceae GENOME157264	1.1476e-05	1.70001e-05	1.48136	OA	0.00427139	0.0430361
F23-B02 sp001916715 GENOME271436	9.7215e-06	2.69948e-05	2.77681	OA	0.00269877	0.034397
CAG-508 GENOME091547	9.5957e-06	0.000509492	53.0959	OA	0.00411123	0.0427739
Erysipelatoclostridium sp002160495 GENOME285906	9.4345e-06	2.025e-05	2.14638	OA	0.000664699	0.0161875
Succinivibrio GENOME031380	9.0481e-06	2.30068e-05	2.54272	OA	0.00115211	0.0224751
Dialister GENOME062382	8.42346e-06	1.92283e-05	2.2827	OA	0.00212107	0.0307925
CAG-302 GENOME269304	6.48354e-06	3.61043e-05	5.56861	OA	0.00371	0.040631
Lactococcus lactis_E GENOME027596	6.24872e-06	5.29368e-05	8.47163	OA	0.00542402	0.0481399
Muribaculum sp002492595 GENOME116897	2.40114e-06	2.78776e-05	11.6101	OA	0.00467219	0.0445284
Lactobacillus crispatus GENOME141398	2.23676e-06	0.000104902	46.8992	OA	2.49228e-05	0.00282873
Eggerthellaceae GENOME097845	4.77504e-07	6.30041e-05	131.945	OA	0.000914876	0.0195252
