# Supplementary material for: Characterizations of the Gut Bacteriome, Mycobiome, and Virome in Patients with Osteoarthritis
Source: Microbiol Spectr. 2022 Dec 14;11(1):e01711-22. doi: 10.1128/spectrum.01711-22 (PMC9927108; doi:10.1128/spectrum.01711-22)
Supplement: Supplemental file 6 — Table S6. Download spectrum.01711-22-s0006.xlsx, XLSX file, 0.01 MB [file spectrum.01711-22-s0006.xlsx]

## Sheet: S6
Table S6| Comparison of the gut functional composition between OA patients and healthy controls.
MetaCyc pathway description	Avg. relative abundance in HC	Avg. relative abundance in OA	Fold change	Enriched in	P-value	q-value	Functional category
PWY-6163: chorismate biosynthesis from 3-dehydroquinate	0.0111996	0.00926636	1.20863	HC	0.000211909	0.0202903	Aromatic Compound Biosynthesis
PWY0-1296: purine ribonucleosides degradation	0.00860163	0.00688609	1.24913	HC	0.000991367	0.0370775	Secondary Metabolite Biosynthesis
RIBOSYN2-PWY: flavin biosynthesis I	0.00757318	0.00572727	1.3223	HC	0.00070747	0.0340738	Cofactor, Carrier, and Vitamin Biosynthesis
PWY-7357: thiamine phosphate formation from pyrithiamine and oxythiamine	0.00687426	0.00563208	1.22055	HC	0.00154709	0.042324	Cofactor, Carrier, and Vitamin Biosynthesis
PWY-7199: pyrimidine deoxyribonucleosides salvage	0.00669816	0.00517139	1.29524	HC	0.000800689	0.0340738	Nucleoside and Nucleotide Biosynthesis
PWY-6168: flavin biosynthesis III	0.00400233	0.00241227	1.65915	HC	9.51335e-05	0.0182181	Cofactor, Carrier, and Vitamin Biosynthesis
PWY-5005: biotin biosynthesis II	0.000948313	0.00052732	1.79837	HC	0.000782241	0.0340738	Cofactor, Carrier, and Vitamin Biosynthesis
PWY-7384: anaerobic energy metabolism	0.000875663	0.000406845	2.15233	HC	6.11153e-07	0.000234072	Secondary Metabolite Biosynthesis
PWY-5677: succinate fermentation to butanoate	0.000389721	0.00020235	1.92597	HC	0.000301022	0.0219132	Secondary Metabolite Biosynthesis
PWY-6060: malonate degradation II (biotin-dependent)	0.0001155	2.18459e-05	5.28705	HC	0.00106489	0.0370775	Secondary Metabolite Biosynthesis
PWY-7234: inosine-5'-phosphate biosynthesis III	0.00231593	0.00353426	1.52607	OA	0.000166578	0.0202903	Nucleoside and Nucleotide Biosynthesis
PWY-5913: partial TCA cycle (obligate autotrophs)	0.002255	0.00397562	1.76302	OA	0.00147143	0.042324	Secondary Metabolite Biosynthesis
PWY-7115: C4 photosynthetic carbon assimilation cycle, NAD-ME type	0.00148152	0.00209705	1.41547	OA	0.00154709	0.042324	Secondary Metabolite Biosynthesis
TEICHOICACID-PWY: poly(glycerol phosphate) wall teichoic acid biosynthesis	0.000486539	0.000866531	1.78101	OA	0.00173461	0.0442904	Cell Structure Biosynthesis
PWY-7399: methylphosphonate degradation II	9.2783e-06	6.16939e-05	6.64927	OA	0.000343287	0.0219132	Secondary Metabolite Biosynthesis
