# Supplementary material for: Characterizations of the Gut Bacteriome, Mycobiome, and Virome in Patients with Osteoarthritis
Source: Microbiol Spectr. 2022 Dec 14;11(1):e01711-22. doi: 10.1128/spectrum.01711-22 (PMC9927108; doi:10.1128/spectrum.01711-22)
Supplement: Supplemental file 7 — Table S7. Download spectrum.01711-22-s0007.xlsx, XLSX file, 0.01 MB [file spectrum.01711-22-s0007.xlsx]

## Sheet: S7
Table S7| Comparison of the gut mycobiome between OA patients and healthy controls at the genus level.
Genus name	Avg. relative abundance in HC	Avg. relative abundance in OA	Fold change	Enriched in	q-value
Pleosporales_unclassified	9.87406e-06	0.00017517	17.7404	OA	0.00355192
Debaryomyces	0.00219033	0.0564794	25.7858	OA	0.00789184
Candida	0.0591696	0.116075	1.62373	OA	0.00819111
Malassezia	0.0919402	0.0532859	1.72541	HC	0.0136452
Stachybotrys	0.000283962	0.00216015	7.60717	OA	0.0138065
Cunninghamella	0.00199091	0.00236007	1.18542	OA	0.0149767
Apophysomyces	0.00759218	0.0242688	3.19655	OA	0.0447301
