# Supplementary material for: Characterizations of the Gut Bacteriome, Mycobiome, and Virome in Patients with Osteoarthritis
Source: Microbiol Spectr. 2022 Dec 14;11(1):e01711-22. doi: 10.1128/spectrum.01711-22 (PMC9927108; doi:10.1128/spectrum.01711-22)
Supplement: Supplemental file 8 — Table S8. Download spectrum.01711-22-s0008.xlsx, XLSX file, 0.08 MB [file spectrum.01711-22-s0008.xlsx]

## Sheet: S8
Table S8| Comparison of the gut virome between HC and OA subjects at the vOTUs level. Only vOTUs that differed in abundance between two groups are shown.
vOTU ID	Avg. relative abundance in HC	Avg. relative abundance in OA	Fold change	Enriched in	P-value	q-value	Family assignment	vOTU host
HC071.ctg880	0.000149515	8.72307e-05	1.71401	HC	0.00122282	0.0115179	unclassified	multiple_genera
HC071.ctg902	0.00110511	0.000212385	5.20332	HC	2.03161e-09	6.10297e-06	unclassified	Clostridium
HC071.ctg1418	4.93227e-05	1.5953e-05	3.09176	HC	0.00900003	0.044836	unclassified	Clostridium
HC071.ctg2734	2.4186e-05	4.16959e-06	5.80057	HC	0.00294477	0.0201966	unclassified	unknown
HC071.ctg439	0.00576868	0.00263136	2.19228	HC	0.000454195	0.00623014	unclassified	Faecalibacterium
HC072.ctg1191	0.00127967	0.000250058	5.11748	HC	3.09401e-05	0.00104431	unclassified	multiple_genera
HC072.ctg1476	5.27958e-05	4.87479e-06	10.8304	HC	0.00262124	0.0191128	unclassified	Faecalibacterium
HC072.ctg1645	0.000113257	2.5659e-05	4.41393	HC	0.00361552	0.0234579	Myoviridae	Roseburia
HC072.ctg1822	3.98516e-05	2.22073e-05	1.79453	HC	0.00870548	0.0437733	unclassified	unknown
HC072.ctg1916	4.95734e-05	1.9676e-05	2.51948	HC	0.000138318	0.00294685	unclassified	Faecalibacterium
HC072.ctg2112	2.84617e-05	5.66814e-08	502.135	HC	5.06832e-07	8.95602e-05	unclassified	Clostridia_unclassified
HC072.ctg4265	1.55825e-05	5.51185e-06	2.82708	HC	0.00735366	0.0389589	unclassified	unknown
HC072.ctg4809	2.07175e-05	3.33525e-06	6.21167	HC	0.000880075	0.00924386	Siphoviridae	Faecalibacterium
HC072.ctg679	0.000263589	0.000169463	1.55544	HC	0.00484538	0.0292868	unclassified	Faecalibacterium
HC073.ctg1412	2.71085e-05	3.97661e-07	68.17	HC	0.00655705	0.0360098	Siphoviridae	Phascolarctobacterium
HC073.ctg3423	4.01257e-05	9.54135e-06	4.20546	HC	0.00440154	0.0271504	Myoviridae	multiple_genera
HC073.ctg3494	0.000453382	0.00016059	2.82322	HC	3.81778e-06	0.000360004	unclassified	unknown
HC074.ctg1107	0.00236277	0.00138252	1.70903	HC	0.00212107	0.016946	Siphoviridae	multiple_genera
HC074.ctg1208	0.000620302	0.000267708	2.31708	HC	8.80113e-05	0.00211509	Siphoviridae	Faecalibacterium
HC074.ctg1440	1.89419e-05	8.1497e-06	2.32424	HC	0.00295622	0.0202229	Siphoviridae	unknown
HC074.ctg1539	0.00441453	0.00252254	1.75003	HC	0.00159271	0.0139898	Myoviridae	multiple_genera
HC074.ctg1961	6.88875e-05	5.61197e-05	1.22751	HC	0.000478806	0.00639259	unclassified	multiple_genera
HC074.ctg227	0.000246085	0.00015477	1.59	HC	0.00878435	0.0439803	Myoviridae	Faecalibacterium
HC074.ctg2287	2.37166e-05	5.79322e-06	4.09386	HC	1.07184e-06	0.000153324	unclassified	unknown
HC074.ctg3137	0.000223277	3.90928e-09	57114.6	HC	0.000142988	0.00296232	Autographiviridae	unknown
HC074.ctg480	0.000308356	0.000106194	2.90371	HC	0.00115211	0.0110913	Siphoviridae	multiple_genera
HC074.ctg626	0.000225109	5.32159e-06	42.3011	HC	0.00103465	0.0105003	unclassified	multiple_genera
HC075.ctg3058	7.85027e-05	2.44952e-05	3.20481	HC	0.00228601	0.0176989	unclassified	multiple_genera
HC075.ctg3337	0.000107841	3.60068e-06	29.9503	HC	0.00662708	0.0362618	unclassified	multiple_genera
HC075.ctg4869	2.17451e-05	1.02852e-05	2.11421	HC	0.000548601	0.00678188	Siphoviridae	Faecalibacterium
HC076.ctg1424	0.000242548	4.77616e-06	50.7829	HC	0.00503585	0.0301349	unclassified	unknown
HC076.ctg1674	0.000163968	8.55276e-06	19.1713	HC	0.0105587	0.0498467	unclassified	unknown
HC076.ctg1887	8.39949e-05	2.55008e-06	32.9382	HC	0.00524932	0.030859	unclassified	multiple_genera
HC076.ctg2115	1.96418e-05	3.85282e-06	5.09803	HC	0.00276842	0.0196638	unclassified	unknown
HC076.ctg644	0.000749442	5.12797e-06	146.148	HC	0.00124762	0.0116756	unclassified	Prevotella
HC076.ctg753	0.000628888	1.79832e-05	34.9709	HC	0.00961694	0.0467464	unclassified	Prevotella
HC077.ctg1348	2.88951e-05	6.15976e-06	4.69096	HC	2.42915e-05	0.000923691	unclassified	unknown
HC077.ctg1349	2.08132e-05	3.5362e-06	5.88575	HC	0.000759186	0.00832334	Siphoviridae	unknown
HC077.ctg1672	0.00287341	0.000608521	4.72195	HC	7.14505e-09	6.76937e-06	unclassified	multiple_genera
HC077.ctg1811	0.000666239	0.000270669	2.46146	HC	0.000338779	0.00520659	unclassified	unknown
HC077.ctg2202	0.000575172	4.53929e-05	12.671	HC	0.00171204	0.0146107	unclassified	Megasphaera
HC077.ctg2493	0.000191189	8.27749e-05	2.30975	HC	1.78574e-05	0.000766339	Podoviridae_crAss-like	Faecalibacterium
HC077.ctg2717	0.00197459	0.000735484	2.68475	HC	0.000135081	0.00290033	unclassified	multiple_genera
HC077.ctg3014	0.00338352	0.00081286	4.16249	HC	1.28659e-05	0.000655069	unclassified	Bacteroides
HC077.ctg3016	0.000521285	0.000238725	2.18362	HC	0.000121502	0.00270801	Siphoviridae	Faecalibacterium
HC077.ctg3179	0.00661901	0.00147383	4.49103	HC	2.06415e-05	0.000826762	unclassified	Bacteroides
HC077.ctg3216	0.000810179	0.00148907	1.83795	OA	0.00194792	0.01612	unclassified	multiple_genera
HC077.ctg774	0.000587454	5.76343e-05	10.1928	HC	0.00359947	0.0234084	unclassified	multiple_genera
HC078.ctg187	5.01452e-05	2.42016e-05	2.07198	HC	0.00062726	0.00730345	Siphoviridae	Faecalibacterium
HC078.ctg2629	4.87773e-05	2.58433e-05	1.88743	HC	0.00942313	0.046116	Siphoviridae	unknown
HC078.ctg2730	3.06252e-05	1.14124e-05	2.68349	HC	0.00697737	0.0376979	unclassified	unknown
HC079.ctg1151	0.000381779	5.39353e-05	7.07847	HC	0.00111817	0.0110493	unclassified	multiple_genera
HC079.ctg1657	0.000117033	2.12863e-05	5.49802	HC	1.41754e-07	3.04163e-05	unclassified	multiple_genera
HC079.ctg2190	0.000339922	4.35477e-05	7.80573	HC	0.000507142	0.00648279	unclassified	Paraprevotella
HC080.ctg2105	0.00809723	0.00202058	4.00738	HC	0.000166578	0.00320123	unclassified	Bacteroides
HC080.ctg2453	0.00404371	0.000169553	23.8493	HC	0.000774843	0.00842579	Podoviridae_crAss-like	unknown
HC080.ctg421	0.0014936	0.000564048	2.64801	HC	0.00409321	0.0255104	unclassified	multiple_genera
HC080.ctg500	0.00372636	0.000674043	5.52838	HC	1.62995e-06	0.000200045	unclassified	Bacteroides
HC082.ctg191	0.000573694	9.7529e-05	5.88229	HC	5.25531e-05	0.00142225	Myoviridae	Phascolarctobacterium
HC083.ctg1101	0.00021382	2.25231e-06	94.9336	HC	0.00373185	0.0239029	unclassified	multiple_genera
HC083.ctg1397	0.00066671	0.0003292	2.02524	HC	0.000347453	0.00520659	unclassified	Prevotella
HC083.ctg1759	0.000269681	6.36452e-05	4.23725	HC	0.00871385	0.0437733	unclassified	Prevotella
HC083.ctg1996	0.000262466	0.000144386	1.81782	HC	0.00257238	0.0189863	unclassified	unknown
HC083.ctg2250	6.09181e-05	2.21844e-05	2.74599	HC	0.00149364	0.013308	unclassified	Parabacteroides
HC083.ctg2538	0.000268621	7.6651e-06	35.0447	HC	0.00827769	0.0420037	unclassified	multiple_genera
HC083.ctg2604	0.000329072	0.000226078	1.45557	HC	0.00049259	0.00646175	unclassified	Prevotella
HC083.ctg2672	0.000236108	8.40005e-05	2.81079	HC	0.00144549	0.0130277	unclassified	multiple_genera
HC083.ctg2691	0.000159793	1.21066e-05	13.1988	HC	0.0062664	0.0348835	unclassified	Blautia
HC083.ctg2700	0.000105936	3.60177e-06	29.4121	HC	0.000812244	0.00874545	unclassified	unknown
HC083.ctg336	0.00154428	0.000517925	2.98166	HC	0.000477881	0.00639259	unclassified	Prevotella
HC083.ctg344	4.57898e-05	7.97131e-09	5744.33	HC	0.00922178	0.0457164	unclassified	unknown
HC083.ctg416	0.00130458	0.000391091	3.33576	HC	0.00265315	0.0191128	unclassified	Ruminococcaceae_unclassified
HC084.ctg1391	0.000348474	0.000142768	2.44084	HC	0.000186074	0.00347184	unclassified	unknown
HC084.ctg1706	1.99077e-05	6.83545e-06	2.91242	HC	0.000326573	0.00520659	Siphoviridae	Faecalibacterium
HC084.ctg1886	0.00021912	0.000160814	1.36257	HC	0.00739234	0.0389589	unclassified	multiple_genera
HC084.ctg579	5.53471e-05	2.73542e-05	2.02335	HC	0.00426302	0.0264044	Siphoviridae	unknown
HC084.ctg605	5.25724e-05	1.40543e-06	37.4066	HC	0.00346894	0.0228348	unclassified	Paraprevotella
HC085.ctg3214	7.72344e-05	4.558e-05	1.69448	HC	0.000796973	0.00861189	Myoviridae	Faecalibacterium
HC086.ctg1218	3.63234e-05	1.59245e-05	2.28098	HC	0.00115217	0.0110913	Siphoviridae	Faecalibacterium
HC086.ctg1501	4.87299e-05	4.69287e-07	103.838	HC	0.00344431	0.02274	Myoviridae	Megamonas
HC086.ctg2041	0.00104798	0.000261937	4.00089	HC	4.20701e-06	0.000371702	unclassified	Bacteroides
HC086.ctg2073	0.000149924	9.53793e-05	1.57187	HC	0.00070747	0.00785756	unclassified	multiple_genera
HC086.ctg2232	7.27459e-05	1.62938e-06	44.6463	HC	0.0078855	0.0406313	unclassified	multiple_genera
HC088.ctg2588	0.00120557	0.000218126	5.52693	HC	6.47203e-05	0.00166171	Autographiviridae	Phascolarctobacterium
HC089.ctg1271	0.000449209	0.000210948	2.12947	HC	0.000624318	0.00729959	unclassified	Faecalibacterium
HC089.ctg2286	0.00024721	0.000113086	2.18604	HC	0.000961835	0.00989505	unclassified	unknown
HC089.ctg2493	3.41982e-05	2.20776e-05	1.549	HC	0.00209687	0.01691	unclassified	multiple_genera
HC089.ctg2598	0.00033635	2.42133e-05	13.8912	HC	0.0010009	0.0101922	unclassified	Dialister
HC089.ctg2630	3.96882e-05	9.01151e-06	4.40417	HC	0.00174858	0.0148803	unclassified	unknown
HC089.ctg3236	0.000493967	9.12495e-05	5.41337	HC	0.00478311	0.0290859	unclassified	unknown
HC089.ctg3255	0.0010482	0.000197483	5.3078	HC	4.4573e-06	0.00037624	Autographiviridae	unknown
HC089.ctg3604	7.22675e-05	3.58001e-06	20.1864	HC	2.05989e-07	4.12527e-05	unclassified	Faecalibacterium
HC089.ctg401	0.000762363	0.000414209	1.84053	HC	0.00545598	0.0315795	Myoviridae	multiple_genera
HC089.ctg4228	5.63796e-05	9.78628e-06	5.76109	HC	0.000316583	0.00516816	Siphoviridae	unknown
HC089.ctg4363	0.000280328	0.000143322	1.95593	HC	0.00929925	0.0458702	unclassified	multiple_genera
HC089.ctg4799	0.00117119	0.000533435	2.19556	HC	0.00035011	0.00520659	unclassified	Faecalibacterium
HC089.ctg4871	0.000796048	3.94778e-05	20.1644	HC	0.00928416	0.0458702	unclassified	unknown
HC090.ctg1013	9.3973e-05	3.30283e-06	28.4523	HC	0.00300594	0.0203899	unclassified	multiple_genera
HC090.ctg1183	0.000139995	1.80564e-05	7.75321	HC	0.00735807	0.0389589	unclassified	Faecalibacterium
HC090.ctg1645	5.30549e-05	2.56918e-05	2.06505	HC	0.00206921	0.0167545	unclassified	Firmicutes_unclassified
HC090.ctg2265	6.64121e-05	9.73182e-07	68.2422	HC	0.000506858	0.00648279	unclassified	multiple_genera
HC090.ctg3204	6.22587e-05	9.5127e-06	6.54479	HC	0.00205294	0.0167401	unclassified	Faecalibacterium
HC090.ctg3321	6.58354e-05	3.36269e-05	1.95782	HC	0.00923764	0.0457164	unclassified	multiple_genera
HC090.ctg3486	0.000322738	0.00015875	2.033	HC	0.00371042	0.0238165	Myoviridae	Faecalibacterium
HC090.ctg457	0.000110884	3.2798e-05	3.38081	HC	4.03611e-05	0.00122658	Siphoviridae	multiple_genera
HC090.ctg699	0.000114669	4.18776e-05	2.73819	HC	0.00060144	0.00716955	Podoviridae	multiple_genera
HC091.ctg112	1.99806e-05	1.52024e-06	13.143	HC	0.00803118	0.0410999	Siphoviridae	unknown
HC091.ctg3051	0.000401011	0.000191292	2.09633	HC	0.00261737	0.0191128	unclassified	multiple_genera
HC091.ctg315	3.58074e-05	2.908e-06	12.3134	HC	0.00212083	0.016946	unclassified	unknown
HC091.ctg474	0.00017369	5.29866e-05	3.278	HC	0.00212107	0.016946	unclassified	Faecalibacterium
HC091.ctg57	0.000355982	7.94277e-05	4.48184	HC	0.00169004	0.0145054	unclassified	Bacteroides
HC092.ctg1145	0.00101043	0.000412716	2.44825	HC	7.05853e-06	0.000471196	unclassified	Faecalibacterium
HC092.ctg2261	8.38016e-05	1.27548e-05	6.5702	HC	0.000324915	0.00520659	unclassified	multiple_genera
HC092.ctg2349	0.000101938	2.96786e-05	3.43472	HC	0.00291118	0.0201282	unclassified	Ruminococcaceae_unclassified
HC092.ctg300	9.56983e-05	3.83792e-05	2.49349	HC	6.12971e-05	0.00158738	Siphoviridae	multiple_genera
HC092.ctg407	0.000232053	8.78318e-05	2.64202	HC	1.60082e-05	0.000728615	Myoviridae	Faecalibacterium
HC093.ctg1389	4.22036e-05	2.11982e-06	19.9091	HC	0.00194201	0.0161155	unclassified	multiple_genera
HC093.ctg1896	6.74191e-05	2.4109e-06	27.9643	HC	2.58327e-05	0.000958042	unclassified	Ruminococcaceae_unclassified
HC093.ctg1971	0.00229195	0.000879899	2.60479	HC	1.85945e-06	0.000214839	Myoviridae	Faecalibacterium
HC093.ctg440	3.71326e-05	1.75963e-05	2.11025	HC	0.00591595	0.0335945	unclassified	multiple_genera
HC093.ctg970	8.14667e-05	2.36694e-05	3.44186	HC	0.00825739	0.0419716	unclassified	multiple_genera
HC094.ctg1795	0.000232729	0.00010494	2.21773	HC	0.00507721	0.0301566	unclassified	multiple_genera
HC094.ctg2021	1.95148e-05	7.78564e-06	2.50651	HC	0.00213909	0.0170446	unclassified	unknown
HC094.ctg2039	0.000303106	7.23476e-07	418.957	HC	0.0104871	0.0497683	unclassified	unknown
HC094.ctg271	0.000152769	0.000221682	1.45109	OA	0.000229037	0.00404722	unclassified	Prevotella
HC094.ctg2731	0.00101186	7.5778e-06	133.529	HC	0.00278441	0.0197154	Autographiviridae	Dialister
HC094.ctg878	0.000861877	0.000435859	1.97742	HC	0.0102899	0.0489871	Quimbyviridae	multiple_genera
HC095.ctg1139	0.00136057	0.00069208	1.96591	HC	0.00619969	0.0348109	unclassified	multiple_genera
HC095.ctg1427	0.000505381	0.00027287	1.85209	HC	0.000533036	0.00661669	Myoviridae	multiple_genera
HC096.ctg1113	0.000288655	1.24574e-05	23.1714	HC	0.00537333	0.0312819	unclassified	Prevotella
HC096.ctg1116	0.000280492	0.000127765	2.19538	HC	0.000172449	0.00325809	Myoviridae	Faecalibacterium
HC096.ctg1485	2.15618e-05	1.12688e-06	19.134	HC	0.000487829	0.00642736	unclassified	Faecalibacterium
HC096.ctg2029	5.23398e-05	1.12922e-05	4.63504	HC	3.36017e-05	0.00112155	unclassified	unknown
HC096.ctg36	0.000175524	3.65642e-05	4.80043	HC	0.00252014	0.0188321	unclassified	Faecalibacterium
HC096.ctg431	0.000161426	1.82657e-06	88.3766	HC	0.0080301	0.0410999	unclassified	multiple_genera
HC097.ctg1601	0.000102832	0.0003403	3.30928	OA	0.00781773	0.0403762	unclassified	Bifidobacterium
HC097.ctg2407	0.00223589	0.00132519	1.68723	HC	0.00115211	0.0110913	Myoviridae	Faecalibacterium
HC097.ctg255	0.000629678	0.000342993	1.83583	HC	0.00109459	0.0108912	Siphoviridae	unknown
HC097.ctg655	0.000739373	1.15166e-08	64200.8	HC	0.0028985	0.0201087	Flandersviridae	unknown
HC097.ctg969	0.00050015	0.000209808	2.38385	HC	0.00727342	0.0387605	Siphoviridae	Faecalibacterium
HC098.ctg1980	6.41099e-05	2.40682e-05	2.66368	HC	0.000591904	0.00710434	Siphoviridae	unknown
HC099.ctg104	3.57895e-05	7.44049e-06	4.81009	HC	0.00905891	0.0450546	unclassified	multiple_genera
HC099.ctg1220	0.00329568	0.00149001	2.21185	HC	0.00200415	0.0164945	Myoviridae	Faecalibacterium
HC099.ctg1832	0.00092287	0.000250182	3.6888	HC	0.00559801	0.0322154	unclassified	Faecalibacterium
HC099.ctg2020	0.000116784	4.72395e-05	2.47216	HC	8.52497e-06	0.000522512	unclassified	unknown
HC099.ctg2403	0.0025375	0.00111842	2.26882	HC	0.00035011	0.00520659	Siphoviridae	Faecalibacterium
HC099.ctg2665	0.000186741	6.95431e-05	2.68526	HC	0.00141728	0.0128626	unclassified	unknown
HC099.ctg2757	0.000204122	1.8154e-06	112.439	HC	4.60651e-06	0.00037624	unclassified	Faecalibacterium
HC099.ctg405	0.00705606	0.00343769	2.05256	HC	0.00015539	0.00316097	Myoviridae	Faecalibacterium
HC099.ctg529	0.000540915	0.000141813	3.81427	HC	0.00257126	0.0189863	unclassified	multiple_genera
HC099.ctg695	0.00349171	0.00165716	2.10705	HC	0.00312841	0.0208693	Siphoviridae	Faecalibacterium
HC100.ctg1842	7.33753e-05	4.13167e-06	17.7592	HC	7.02876e-06	0.000471196	unclassified	Bacteroides
HC100.ctg2164	1.80907e-06	8.6774e-05	47.9661	OA	0.00388858	0.0245922	Siphoviridae	unknown
HC100.ctg350	0.00645087	0.00272152	2.37032	HC	4.90993e-06	0.00037819	Siphoviridae	Faecalibacterium
HC100.ctg52	0.000680077	0.00027942	2.43389	HC	2.22673e-06	0.000238897	Siphoviridae	Faecalibacterium
HC100.ctg866	0.001117	0.000119548	9.34357	HC	0.0106507	0.0498547	unclassified	multiple_genera
HC101.ctg1594	3.96496e-05	1.59155e-05	2.49126	HC	1.72071e-05	0.000749134	Myoviridae	multiple_genera
HC101.ctg2093	0.00103767	0.000377474	2.74898	HC	4.63411e-06	0.00037624	unclassified	Faecalibacterium
HC101.ctg2354	0.002308	0.00113146	2.03985	HC	0.000933033	0.00969838	Myoviridae	Faecalibacterium
HC101.ctg241	0.000225549	0.00010036	2.2474	HC	0.000685778	0.00777415	unclassified	multiple_genera
HC101.ctg2533	3.13777e-05	1.18641e-05	2.64477	HC	0.00143672	0.0129997	Siphoviridae	multiple_genera
HC101.ctg2891	0.00164245	0.000627816	2.61613	HC	7.58885e-05	0.00188404	unclassified	Prevotella
HC101.ctg3470	2.71974e-05	6.92034e-06	3.93007	HC	0.00631282	0.034924	Siphoviridae	unknown
HC101.ctg3977	9.14779e-05	1.11614e-05	8.19591	HC	0.000341255	0.00520659	unclassified	multiple_genera
HC101.ctg4556	8.21795e-05	2.90215e-05	2.83167	HC	1.45335e-05	0.000699386	unclassified	unknown
HC101.ctg4985	7.42377e-05	1.199e-05	6.19162	HC	0.00291692	0.0201282	unclassified	unknown
HC101.ctg5079	5.84804e-05	4.60663e-08	1269.48	HC	0.00507964	0.0301566	Microviridae	unknown
HC101.ctg5083	5.43616e-05	0	Inf	HC	0.000163704	0.00320123	unclassified	unknown
HC101.ctg5097	0.000190215	6.78919e-08	2801.73	HC	9.04481e-06	0.000522512	unclassified	unknown
HC101.ctg5681	2.05752e-05	3.82043e-06	5.38557	HC	0.00363015	0.0235021	unclassified	Bacteroides
HC101.ctg643	0.000232398	4.97052e-05	4.67552	HC	0.000161244	0.00320123	unclassified	Phascolarctobacterium
HC102.ctg10049	6.57636e-05	5.01923e-06	13.1023	HC	0.00483081	0.0292576	unclassified	unknown
HC102.ctg10153	5.19286e-05	3.04288e-07	170.656	HC	0.000100202	0.00231544	unclassified	multiple_genera
HC102.ctg10227	3.61397e-05	3.90928e-09	9244.58	HC	0.00113629	0.0110913	unclassified	Butyricimonas
HC102.ctg10239	2.72793e-05	2.0235e-09	13481.3	HC	0.00113629	0.0110913	Microviridae	unknown
HC102.ctg10249	1.78817e-05	3.06607e-05	1.71465	OA	0.00759375	0.0398109	unclassified	unknown
HC102.ctg1338	0.000364463	1.77597e-05	20.522	HC	5.41712e-08	1.5409e-05	unclassified	Bacteroides
HC102.ctg1516	0.000122005	4.02617e-08	3030.31	HC	0.00347386	0.0228348	unclassified	unknown
HC102.ctg3627	3.38587e-05	2.77681e-06	12.1934	HC	0.00470984	0.0286985	unclassified	unknown
HC102.ctg4164	0.000199896	3.99297e-05	5.00621	HC	1.58881e-06	0.000200045	Siphoviridae	unknown
HC102.ctg4179	0.000302992	0.000156738	1.93311	HC	0.00035011	0.00520659	unclassified	Oscillospiraceae_unclassified
HC102.ctg439	2.131e-05	6.2854e-06	3.39039	HC	0.0105453	0.0498467	unclassified	multiple_genera
HC102.ctg4408	0.000130009	6.11322e-05	2.12668	HC	0.000593512	0.00710434	Siphoviridae	unknown
HC102.ctg4460	0.00050517	2.68953e-05	18.7829	HC	3.90465e-05	0.00120923	unclassified	multiple_genera
HC102.ctg4779	9.76532e-05	3.82538e-05	2.55277	HC	0.000438907	0.00608801	Myoviridae	Faecalibacterium
HC102.ctg4791	5.40419e-05	0.000190411	3.5234	OA	0.00859031	0.0432975	Siphoviridae	Bifidobacterium
HC102.ctg5234	6.10782e-05	2.2045e-06	27.7062	HC	0.000618016	0.00728047	unclassified	unknown
HC102.ctg5523	9.10243e-05	0	Inf	HC	0.00061216	0.00723987	unclassified	Clostridium
HC102.ctg5926	0.000117489	4.53157e-07	259.267	HC	6.27617e-06	0.000438456	unclassified	unknown
HC102.ctg6251	0.0030162	0.00163678	1.84277	HC	0.000277617	0.00463311	unclassified	Faecalibacterium
HC102.ctg6492	0.0001401	1.7333e-05	8.08289	HC	0.0102653	0.0489587	unclassified	unknown
HC102.ctg6537	3.29528e-05	2.38588e-06	13.8116	HC	0.00278929	0.0197154	Siphoviridae	multiple_genera
HC102.ctg7163	0.000406345	1.5632e-05	25.9945	HC	0.00543337	0.0315093	unclassified	multiple_genera
HC102.ctg8711	0.000604888	0.000114667	5.27519	HC	1.31003e-05	0.000655889	unclassified	Bacteroides
HC102.ctg9395	0.000169524	2.05644e-07	824.358	HC	0.000609097	0.00723213	unclassified	multiple_genera
HC102.ctg9454	0.000115224	5.47062e-05	2.10623	HC	0.000214809	0.00391082	unclassified	unknown
HC103.ctg2118	0.000120316	5.00995e-05	2.40155	HC	0.000219249	0.00392038	unclassified	Faecalibacterium
HC103.ctg2279	0.00422817	0.000870171	4.85901	HC	8.87974e-06	0.000522512	unclassified	multiple_genera
HC103.ctg2319	0.00212368	0.00059399	3.57527	HC	0.00164407	0.0142328	unclassified	multiple_genera
HC103.ctg286	4.35777e-05	2.95351e-05	1.47546	HC	0.000992041	0.010171	Siphoviridae	unknown
HC103.ctg3745	6.23716e-05	4.16677e-09	14968.8	HC	9.72744e-05	0.00226521	unclassified	unknown
HC103.ctg4506	0.0041893	0.00237831	1.76147	HC	0.00377896	0.0241532	unclassified	Faecalibacterium
HC103.ctg454	0.000401031	0.000116207	3.451	HC	0.00492434	0.0295692	Myoviridae	unknown
HC103.ctg4661	4.38974e-05	1.68324e-05	2.60791	HC	0.000516325	0.00654447	Siphoviridae	Lachnoclostridium
HC103.ctg5452	0.00322613	0.00129364	2.49384	HC	5.58374e-06	0.000403913	unclassified	Faecalibacterium
HC103.ctg6475	0.00146306	0.000256986	5.69314	HC	5.58374e-06	0.000403913	unclassified	Bacteroides
HC103.ctg6911	0.000628237	0.000113785	5.52124	HC	1.94547e-06	0.000216452	unclassified	multiple_genera
HC104.ctg1201	0.000691325	0.000302003	2.28913	HC	1.18562e-05	0.000636	Myoviridae	Faecalibacterium
HC104.ctg1250	0.00250194	0.00145869	1.7152	HC	0.00072979	0.0080326	Myoviridae	Faecalibacterium
HC104.ctg2174	0.000261041	0.000101439	2.57338	HC	0.00256847	0.0189863	unclassified	Oscillospiraceae_unclassified
HC104.ctg2321	0.000138287	5.86507e-05	2.35781	HC	8.52497e-06	0.000522512	unclassified	Faecalibacterium
HC104.ctg238	0.000171563	4.14842e-05	4.13562	HC	1.02636e-05	0.000570961	Siphoviridae	unknown
HC104.ctg2477	9.84995e-05	0	Inf	HC	0.000163704	0.00320123	Siphoviridae	unknown
HC104.ctg3071	5.64551e-05	3.25374e-05	1.73508	HC	0.0046088	0.0282548	Siphoviridae	multiple_genera
HC104.ctg3803	0.0011933	0.000563138	2.11902	HC	9.46067e-05	0.00223778	unclassified	Faecalibacterium
HC104.ctg3901	3.50265e-05	1.40868e-06	24.8648	HC	0.00775543	0.0403053	unclassified	Firmicutes_unclassified
HC104.ctg423	0.000394521	0.00019754	1.99717	HC	0.00105302	0.0105795	unclassified	multiple_genera
HC104.ctg443	3.34153e-05	1.49718e-05	2.23189	HC	0.00204353	0.0167269	Myoviridae	multiple_genera
HC104.ctg4838	3.35614e-05	7.18432e-06	4.67148	HC	0.000624499	0.00729959	unclassified	Phascolarctobacterium
HC104.ctg5264	0.000110907	4.6303e-05	2.39525	HC	0.00619969	0.0348109	Siphoviridae	multiple_genera
HC104.ctg535	0.000109518	5.96723e-05	1.83533	HC	0.00660421	0.0362026	Myoviridae	unknown
HC104.ctg5801	4.53604e-05	2.14255e-08	2117.12	HC	3.58608e-05	0.00115834	unclassified	unknown
HC104.ctg5808	4.57158e-05	3.85535e-07	118.578	HC	0.00149737	0.013308	unclassified	Bacteroides
HC105.ctg1319	0.000521287	2.67156e-08	19512.4	HC	4.79696e-05	0.00134673	unclassified	unknown
HC105.ctg1755	0.000918057	0.000649525	1.41343	HC	0.00224414	0.0174647	Siphoviridae	unknown
HC105.ctg1904	0.000376972	5.34929e-06	70.4713	HC	0.00939878	0.046116	unclassified	Prevotella
HC105.ctg2213	5.04612e-05	7.1446e-09	7062.84	HC	0.00109855	0.0108912	Microviridae	unknown
HC105.ctg30	3.42563e-05	0	Inf	HC	0.000163704	0.00320123	unclassified	Bacteroides
HC105.ctg385	4.42661e-05	1.18116e-06	37.4768	HC	7.50483e-07	0.000118655	unclassified	unknown
HC105.ctg96	0.000129114	8.94728e-06	14.4305	HC	5.02118e-09	6.76937e-06	Siphoviridae	Lachnospiraceae_unclassified
HC106.ctg1728	0.000576574	0.000127651	4.51678	HC	4.31278e-08	1.51407e-05	unclassified	Clostridium
HC106.ctg2956	0.0001004	4.3956e-07	228.411	HC	0.000319999	0.00516816	unclassified	Bacteroides
HC106.ctg3913	2.24697e-05	4.20891e-06	5.3386	HC	0.000873169	0.00920351	Siphoviridae	unknown
HC106.ctg4030	7.01531e-05	3.1661e-05	2.21576	HC	4.04232e-05	0.00122658	Myoviridae	Faecalibacterium
HC106.ctg4036	0.000178643	2.84377e-05	6.28192	HC	2.9446e-08	1.26365e-05	unclassified	Clostridium
HC106.ctg4068	2.6394e-05	1.30185e-05	2.02742	HC	0.00686826	0.0371752	Siphoviridae	unknown
HC106.ctg4389	0.00038267	0.000192796	1.98484	HC	5.92736e-05	0.00156191	Myoviridae	Faecalibacterium
HC106.ctg4406	5.04278e-05	1.63225e-05	3.08946	HC	0.00776856	0.0403053	Siphoviridae	Clostridium
HC106.ctg5285	5.3416e-05	8.17168e-09	6536.73	HC	0.000135168	0.00290033	Siphoviridae	unknown
HC107.ctg2739	0.000266322	3.27936e-06	81.2118	HC	0.00271215	0.0194446	unclassified	multiple_genera
HC107.ctg3331	0.00106445	0.00068721	1.54894	HC	0.00296208	0.0202229	unclassified	Faecalibacterium
HC107.ctg3612	2.69294e-05	5.07984e-06	5.30124	HC	0.00987486	0.0475833	Myoviridae	unknown
HC107.ctg3748	0.00018894	6.43155e-05	2.9377	HC	8.89823e-05	0.00212145	Siphoviridae	unknown
HC107.ctg3782	0.000584193	0.00101223	1.73271	OA	0.00206186	0.0167401	unclassified	multiple_genera
HC108.ctg1766	3.31836e-05	0	Inf	HC	0.00410935	0.0255579	unclassified	unknown
HC108.ctg2704	0.000521697	0.00106839	2.04792	OA	0.00133634	0.012314	Siphoviridae	multiple_genera
HC108.ctg3195	0.000310443	9.52811e-05	3.25818	HC	0.000222279	0.00395105	unclassified	unknown
HC108.ctg3767	9.18187e-05	1.20798e-05	7.60102	HC	2.93817e-05	0.0010184	Siphoviridae	Bacteroides
HC108.ctg4217	0.000126403	8.90363e-09	14196.8	HC	0.000525516	0.00661669	Inoviridae	unknown
HC108.ctg4266	0.000112583	2.44573e-05	4.60326	HC	1.17768e-07	2.72135e-05	unclassified	Clostridium
HC108.ctg532	2.33111e-05	6.90859e-06	3.37422	HC	1.24606e-06	0.000170144	unclassified	Clostridium
HC109.ctg3496	0.000280309	0.000106499	2.63204	HC	1.66033e-05	0.000733476	Siphoviridae	Paenibacillus
HC109.ctg4868	8.25897e-05	1.2094e-06	68.2899	HC	3.48645e-05	0.00114853	unclassified	Faecalibacterium
HC109.ctg7197	9.51978e-05	1.76315e-08	5399.31	HC	2.94943e-05	0.0010184	unclassified	unknown
HC109.ctg921	0.00111835	0.000680744	1.64283	HC	0.0017877	0.0151275	Siphoviridae	Faecalibacterium
HC110.ctg1125	6.4456e-05	0	Inf	HC	1.01277e-05	0.000570961	unclassified	Bacteroides
HC110.ctg1127	4.1904e-05	0	Inf	HC	0.00116524	0.0111477	Microviridae	unknown
HC110.ctg1128	0.000120597	1.10544e-07	1090.95	HC	0.00033916	0.00520659	unclassified	unknown
HC110.ctg1129	9.50397e-05	4.40293e-09	21585.5	HC	9.72744e-05	0.00226521	Microviridae	unknown
HC110.ctg198	0.00211667	0.000162323	13.0399	HC	0.00137199	0.0125282	unclassified	Lachnoclostridium
HC110.ctg221	0.0022297	0.000637637	3.49681	HC	5.64243e-08	1.5409e-05	unclassified	multiple_genera
HC110.ctg495	2.2395e-05	1.97717e-07	113.268	HC	0.0011691	0.0111491	unclassified	unknown
HC110.ctg632	0.000150479	2.08284e-05	7.2247	HC	0.000959502	0.00989505	unclassified	Bacteroides
HC110.ctg891	4.74749e-05	6.3211e-09	7510.55	HC	0.00360009	0.0234084	unclassified	unknown
HC111.ctg1484	2.54742e-05	1.54657e-06	16.4714	HC	0.000856225	0.00908869	unclassified	unknown
HC111.ctg2599	0.000600297	0.000293599	2.04462	HC	0.00531718	0.0310755	unclassified	multiple_genera
HC111.ctg86	2.20033e-05	1.13959e-06	19.3082	HC	0.000582639	0.00705745	unclassified	multiple_genera
HC112.ctg2364	9.44719e-05	1.71882e-06	54.9633	HC	0.000243859	0.00421007	unclassified	unknown
HC112.ctg2405	4.67786e-05	1.72428e-05	2.71293	HC	0.000575596	0.00700036	unclassified	Faecalibacterium
HC112.ctg2781	2.43487e-05	8.37965e-06	2.90569	HC	0.000481812	0.00640426	unclassified	Faecalibacterium
HC112.ctg3379	0.000163184	3.92699e-05	4.15545	HC	0.000142907	0.00296232	Myoviridae	Faecalibacterium
HC112.ctg3777	0.000195011	0.000100339	1.94352	HC	0.000219249	0.00392038	unclassified	multiple_genera
HC112.ctg3955	0.00637842	0.00239338	2.66503	HC	9.31678e-07	0.000139938	unclassified	multiple_genera
HC112.ctg4200	0.000136838	0.000280544	2.05019	OA	0.00149205	0.013308	unclassified	multiple_genera
HC112.ctg4452	0.000791191	0.000437102	1.81008	HC	0.00085141	0.00906963	unclassified	Faecalibacterium
HC112.ctg4650	0.00129314	0.000770297	1.67876	HC	0.00218182	0.0171796	Siphoviridae	Faecalibacterium
HC112.ctg4665	0.00119604	0.000567533	2.10743	HC	6.10024e-05	0.00158738	Siphoviridae	Clostridiales_unclassified
HC112.ctg5558	0.000359696	0.000133087	2.70271	HC	8.87974e-06	0.000522512	Myoviridae	Faecalibacterium
HC112.ctg5926	0.000143162	1.57594e-05	9.08422	HC	2.80521e-05	0.00100697	unclassified	multiple_genera
HC112.ctg6214	0.00122832	0.000612226	2.00632	HC	0.00358168	0.0233899	unclassified	Faecalibacterium
HC112.ctg6387	2.47034e-05	0	Inf	HC	0.000318314	0.00516816	unclassified	unknown
HC112.ctg691	0.000103533	2.2824e-05	4.53614	HC	0.00717932	0.0385808	unclassified	multiple_genera
HC112.ctg947	0.000244804	0.000115604	2.11762	HC	5.66304e-05	0.00150547	unclassified	Faecalibacterium
HC113.ctg200	2.24254e-05	7.70763e-07	29.095	HC	0.00053131	0.00661669	unclassified	Ruminococcus
HC113.ctg319	0.00146426	0.000631627	2.31824	HC	1.51332e-05	0.000699386	unclassified	Faecalibacterium
HC113.ctg3323	0.000162655	4.63542e-08	3508.96	HC	0.000438077	0.00608801	unclassified	unknown
HC113.ctg3695	2.63041e-05	7.11957e-07	36.9462	HC	0.0027689	0.0196638	unclassified	Oscillibacter
HC113.ctg5393	0.000173861	4.32108e-05	4.02356	HC	0.000425985	0.00600778	unclassified	multiple_genera
HC113.ctg7161	5.07956e-05	1.5111e-05	3.36151	HC	0.00610493	0.0344075	unclassified	Ruminococcaceae_unclassified
HC113.ctg7447	2.2802e-05	1.71178e-06	13.3207	HC	0.00099987	0.0101922	unclassified	unknown
HC114.ctg1944	3.09137e-05	4.04545e-06	7.64161	HC	2.90907e-06	0.000291295	Siphoviridae	unknown
HC114.ctg2476	2.19275e-05	1.31184e-06	16.7151	HC	0.00302874	0.0204918	Quimbyviridae	unknown
HC114.ctg829	0.00200245	0.000691663	2.89513	HC	0.00312841	0.0208693	unclassified	multiple_genera
HC115.ctg1959	0.000523259	0.000254181	2.05861	HC	0.00443073	0.0272744	unclassified	Faecalibacterium
HC115.ctg2567	0.00236992	0.00137802	1.7198	HC	0.000516325	0.00654447	Myoviridae	Faecalibacterium
HC115.ctg3002	0.000169421	9.81196e-05	1.72668	HC	0.00035011	0.00520659	unclassified	Faecalibacterium
HC115.ctg3161	0.000146414	6.11736e-05	2.39341	HC	0.00185972	0.0156927	unclassified	Faecalibacterium
HC115.ctg3823	0.0024654	1.08962e-06	2262.63	HC	2.8382e-05	0.00100697	unclassified	Faecalibacterium
HC115.ctg5125	0.0024711	0.000997737	2.4767	HC	3.95477e-06	0.000360004	Myoviridae	Faecalibacterium
HC115.ctg5328	0.000370819	0.000156137	2.37496	HC	0.00122615	0.0115179	Myoviridae	unknown
HC115.ctg5627	0.000168944	5.74374e-05	2.94136	HC	0.000668274	0.00763306	Myoviridae	Faecalibacterium
HC115.ctg781	2.41031e-05	1.94266e-06	12.4073	HC	0.00701537	0.0378351	unclassified	unknown
HC115.ctg8100	7.04987e-05	7.5604e-08	932.473	HC	0.00648345	0.0357363	unclassified	unknown
HC116.ctg1692	0.000252392	0	Inf	HC	4.88478e-06	0.00037819	unclassified	unknown
HC116.ctg2366	0.000115459	0.000169779	1.47046	OA	0.00224414	0.0174647	unclassified	Eubacterium
HC116.ctg2937	0.000118753	1.89884e-05	6.254	HC	0.000331028	0.00520659	unclassified	Phascolarctobacterium
HC116.ctg3125	0.000137088	0.000224897	1.64054	OA	0.00836474	0.0423738	Myoviridae	Eubacterium
HC116.ctg37	2.34033e-05	8.39205e-07	27.8874	HC	0.00286524	0.0200167	unclassified	unknown
HC116.ctg42	1.84292e-05	2.20954e-06	8.34074	HC	2.3512e-06	0.000243552	Siphoviridae	multiple_genera
HC116.ctg425	2.01338e-05	4.86164e-06	4.14136	HC	0.00284254	0.0199509	unclassified	multiple_genera
HC116.ctg5464	0.0003901	2.30914e-05	16.8937	HC	4.55519e-07	8.55236e-05	unclassified	unknown
HC116.ctg6226	3.50017e-05	4.85969e-06	7.20244	HC	0.00505607	0.0301479	Siphoviridae	Bacteroides
HC116.ctg6712	0.00056194	0.000282376	1.99004	HC	0.00559801	0.0322154	unclassified	Parabacteroides
HC117.ctg1178	2.55257e-05	2.03608e-07	125.367	HC	0.000394845	0.00564817	unclassified	multiple_genera
HC117.ctg1262	0.00049576	0.000161633	3.06719	HC	0.000921142	0.0096415	unclassified	Lachnospiraceae_unclassified
HC117.ctg1302	3.75076e-05	1.03329e-06	36.2993	HC	0.000116429	0.00262973	unclassified	unknown
HC117.ctg1415	0.000710267	0.00116199	1.63599	OA	0.00739234	0.0389589	unclassified	Eubacterium
HC117.ctg1731	0.00186528	0.00104514	1.78472	HC	0.00070747	0.00785756	unclassified	Faecalibacterium
HC117.ctg1765	2.40958e-05	1.81569e-07	132.709	HC	2.67022e-05	0.000978213	unclassified	unknown
HC117.ctg1777	2.27578e-05	6.70626e-06	3.39352	HC	0.00118115	0.0112284	unclassified	unknown
HC117.ctg2010	0.000108991	2.73069e-05	3.99132	HC	0.000463849	0.0063171	unclassified	Roseburia
HC117.ctg3115	5.00247e-05	4.06441e-06	12.308	HC	4.53615e-08	1.51407e-05	unclassified	unknown
HC117.ctg3276	7.54495e-05	3.03465e-05	2.48627	HC	0.000388806	0.00558838	Myoviridae	Faecalibacterium
HC117.ctg3520	0.00107145	4.20072e-05	25.5064	HC	0.000438907	0.00608801	unclassified	Prevotella
HC117.ctg3745	3.48517e-05	2.69439e-06	12.9349	HC	5.64725e-06	0.000403913	unclassified	unknown
HC117.ctg3788	0.000145749	6.83144e-06	21.3351	HC	0.00144849	0.0130277	unclassified	Prevotella
HC117.ctg3977	6.10987e-05	3.90633e-07	156.41	HC	1.45374e-05	0.000699386	unclassified	unknown
HC117.ctg399	0.000144698	6.13322e-05	2.35925	HC	0.000629862	0.00730542	Myoviridae	Faecalibacterium
HC117.ctg434	0.00065334	0.00016568	3.94339	HC	0.00038624	0.00557819	unclassified	Ruminococcaceae_unclassified
HC117.ctg4355	3.16661e-05	1.00736e-06	31.4346	HC	0.0079689	0.0409206	unclassified	Faecalibacterium
HC117.ctg4387	0.000257149	0.000113244	2.27076	HC	0.000820538	0.0088032	unclassified	Faecalibacterium
HC117.ctg4671	6.50294e-05	1.01567e-05	6.40262	HC	0.000465457	0.0063171	Siphoviridae	unknown
HC117.ctg5462	2.01334e-05	1.05668e-06	19.0534	HC	0.01057	0.0498467	unclassified	unknown
HC117.ctg5758	7.61755e-05	3.73955e-05	2.03702	HC	0.00276002	0.0196638	Siphoviridae	unknown
HC117.ctg6018	5.38344e-05	5.60686e-06	9.60151	HC	0.000132	0.0028734	Siphoviridae	unknown
HC117.ctg6171	0.00134485	0.000719372	1.86947	HC	0.000425788	0.00600778	Myoviridae	Faecalibacterium
HC117.ctg6245	6.1258e-05	4.02305e-06	15.2268	HC	0.0103174	0.0490403	unclassified	Ruminococcus
HC117.ctg871	6.61447e-05	2.63107e-05	2.51399	HC	0.00241895	0.0183963	unclassified	Prevotella
HC117.ctg98	5.27362e-05	8.75638e-08	602.261	HC	0.00065009	0.00748227	unclassified	Prevotella
HC118.ctg2216	2.96923e-05	4.41929e-05	1.48836	OA	0.00819664	0.0417334	Inoviridae	Blautia
HC118.ctg2529	0.000540135	5.52492e-05	9.77634	HC	6.48175e-07	0.000108173	unclassified	unknown
HC118.ctg278	0.000114259	6.87973e-05	1.66081	HC	0.000469045	0.00631844	unclassified	unknown
HC118.ctg2922	0.000598651	0.000320821	1.866	HC	1.64032e-05	0.000733476	Siphoviridae	multiple_genera
HC118.ctg3826	0.000326162	0.000186355	1.75022	HC	0.00358168	0.0233899	Myoviridae	Faecalibacterium
HC118.ctg594	5.52768e-05	3.45322e-05	1.60073	HC	0.000706984	0.00785756	Siphoviridae	Faecalibacterium
HC118.ctg6209	0.000139482	3.15903e-05	4.41534	HC	0.00370984	0.0238165	unclassified	Eubacterium
HC118.ctg6252	0.000569555	2.47929e-06	229.725	HC	3.73886e-05	0.00118227	unclassified	multiple_genera
HC118.ctg7175	7.08232e-05	2.94474e-06	24.0507	HC	0.000166717	0.00320123	unclassified	multiple_genera
HC118.ctg7742	3.73126e-05	7.90896e-05	2.11965	OA	0.00383749	0.0244665	Siphoviridae	unknown
OA01.ctg141	0.000558537	0.000258291	2.16244	HC	5.45561e-05	0.00146327	Siphoviridae	Faecalibacterium
OA01.ctg3488	2.24785e-05	1.25802e-05	1.78682	HC	0.00792353	0.0407573	unclassified	Oscillibacter
OA01.ctg353	0.002439	0.00158061	1.54308	HC	0.00224414	0.0174647	Myoviridae	Faecalibacterium
OA01.ctg3591	3.73284e-05	9.09143e-06	4.10589	HC	0.000121698	0.00270801	unclassified	unknown
OA01.ctg4030	2.03608e-05	4.10005e-05	2.0137	OA	0.00109673	0.0108912	unclassified	multiple_genera
OA01.ctg4599	4.7899e-05	8.02845e-05	1.67612	OA	0.00209968	0.01691	Siphoviridae	multiple_genera
OA01.ctg4992	4.04385e-05	8.54125e-05	2.11216	OA	0.00562796	0.0322641	unclassified	multiple_genera
OA01.ctg5765	0.000694833	0.000345433	2.01149	HC	0.00529067	0.0309809	Myoviridae	multiple_genera
OA01.ctg5824	3.47937e-05	2.24892e-05	1.54713	HC	0.00873249	0.0437936	unclassified	multiple_genera
OA01.ctg6215	0.000879885	0.00043225	2.03559	HC	0.000533036	0.00661669	unclassified	Faecalibacterium
OA02.ctg1168	0.000128766	0.000435557	3.38255	OA	0.00991582	0.0475833	unclassified	multiple_genera
OA02.ctg2107	3.55979e-05	0.000102155	2.8697	OA	0.00896042	0.0447128	Siphoviridae	Escherichia
OA02.ctg2603	2.69339e-07	8.5233e-05	316.452	OA	0.000286553	0.00475583	unclassified	unknown
OA02.ctg3476	2.79464e-05	4.51494e-05	1.61557	OA	0.00188214	0.015797	unclassified	Roseburia
OA02.ctg391	0.00087347	0.000593604	1.47147	HC	0.00224414	0.0174647	Siphoviridae	Faecalibacterium
OA02.ctg4147	0.000222641	0.000390285	1.75298	OA	0.000452834	0.00623014	unclassified	multiple_genera
OA02.ctg486	0.00160253	0.00128413	1.24794	HC	0.00782256	0.0403762	unclassified	Faecalibacterium
OA02.ctg5568	0.00387121	0.00170663	2.26833	HC	1.51332e-05	0.000699386	unclassified	Faecalibacterium
OA02.ctg5764	0.00011856	1.96481e-05	6.03421	HC	0.0016057	0.0140628	Herelleviridae	Roseburia
OA02.ctg787	0.000445371	0.000753294	1.69138	OA	0.00070747	0.00785756	unclassified	Clostridium
OA03.ctg1468	0.00034774	0.00028271	1.23002	HC	0.00479299	0.0290872	unclassified	Faecalibacterium
OA03.ctg167	1.12297e-06	3.87702e-05	34.5246	OA	0.00315197	0.020948	unclassified	unknown
OA03.ctg230	0.000819901	0.000386779	2.11982	HC	0.00352364	0.0231114	unclassified	Oscillospiraceae_unclassified
OA03.ctg3092	0.000191701	0.000101112	1.89593	HC	0.00626925	0.0348835	unclassified	Oscillospiraceae_unclassified
OA03.ctg3366	1.05668e-08	2.32727e-05	2202.44	OA	0.000291713	0.00481487	Siphoviridae	unknown
OA03.ctg3753	0.000454982	0.000293983	1.54765	HC	0.00398595	0.0250493	Siphoviridae	Faecalibacterium
OA03.ctg3767	7.17187e-07	9.81195e-05	136.812	OA	0.000420745	0.00599014	Siphoviridae	multiple_genera
OA03.ctg3801	0.000172924	0.000121394	1.42448	HC	0.000729993	0.0080326	unclassified	Faecalibacterium
OA03.ctg450	0.000102786	5.63789e-05	1.82314	HC	0.000333204	0.00520659	Siphoviridae	unknown
OA03.ctg5250	1.36746e-05	5.15465e-05	3.76951	OA	0.000364215	0.00536324	Siphoviridae	unknown
OA05.ctg1182	1.04911e-05	2.45499e-05	2.34006	OA	0.00814542	0.0416137	Siphoviridae	Escherichia
OA05.ctg143	8.19093e-05	2.96307e-05	2.76434	HC	0.00137627	0.0125282	unclassified	multiple_genera
OA05.ctg2113	0.000295833	0.000608486	2.05686	OA	0.00285902	0.0200167	Siphoviridae	Anaerostipes
OA05.ctg3699	6.94913e-07	3.38766e-05	48.7494	OA	0.00198863	0.0164116	unclassified	Bifidobacterium
OA05.ctg428	0.000479733	0.00185162	3.85968	OA	0.00727727	0.0387605	unclassified	Bifidobacterium
OA07.ctg1597	2.97013e-07	6.54252e-05	220.278	OA	0.00282821	0.0199435	unclassified	unknown
OA07.ctg2147	0	0.000486752	Inf	OA	0.000167308	0.00320123	Microviridae	unknown
OA07.ctg2834	0	2.71043e-05	Inf	OA	0.0052773	0.0309629	unclassified	unknown
OA07.ctg5175	0.000137993	0.000438548	3.17806	OA	0.00990833	0.0475833	unclassified	Bifidobacterium
OA07.ctg5664	0	0.000241653	Inf	OA	0.000685803	0.00777415	unclassified	Coprococcus
OA08.ctg2895	1.37281e-08	3.1653e-05	2305.71	OA	0.000195813	0.00363099	Microviridae	Megamonas
OA08.ctg46	8.29278e-06	2.6677e-05	3.2169	OA	0.00149477	0.013308	Siphoviridae	Citrobacter
OA09.ctg2214	2.31314e-05	6.90043e-05	2.98314	OA	0.00515019	0.0304551	Siphoviridae	multiple_genera
OA09.ctg4286	0.000487193	0.000265017	1.83834	HC	4.35303e-05	0.00128201	unclassified	multiple_genera
OA09.ctg5044	0.000281849	0.000594979	2.11098	OA	0.000961796	0.00989505	unclassified	multiple_genera
OA11.ctg3947	5.0101e-05	2.74901e-05	1.82251	HC	0.0030069	0.0203899	Siphoviridae	unknown
OA11.ctg4117	0.00293855	0.00197815	1.4855	HC	0.00189312	0.015797	Myoviridae	multiple_genera
OA11.ctg4611	4.89065e-05	2.87314e-05	1.70219	HC	0.00201176	0.0165118	unclassified	Faecalibacterium
OA11.ctg5688	4.91668e-09	2.05986e-05	4189.54	OA	0.00269486	0.0193669	Podoviridae	unknown
OA11.ctg6126	0.000687255	0.000427125	1.60902	HC	0.00535697	0.0312473	Myoviridae	Faecalibacterium
OA11.ctg6261	0.000115997	6.57663e-05	1.76377	HC	0.000166211	0.00320123	Siphoviridae	Faecalibacterium
OA11.ctg7282	5.32785e-05	1.46954e-05	3.62553	HC	0.00283771	0.0199509	Siphoviridae	Ruminococcaceae_unclassified
OA11.ctg7822	1.66481e-07	3.28926e-05	197.576	OA	0.00250015	0.0188022	Siphoviridae	unknown
OA12.ctg1799	8.7279e-06	2.95561e-05	3.38639	OA	0.000382232	0.00554698	unclassified	unknown
OA12.ctg2970	7.90644e-08	0.000377188	4770.65	OA	0.00621687	0.0348423	unclassified	unknown
OA12.ctg3080	1.04679e-05	0.000205555	19.6367	OA	0.0056141	0.0322462	unclassified	unknown
OA12.ctg3547	0.000826105	0.000348352	2.37146	HC	0.00218182	0.0171796	unclassified	Faecalibacterium
OA12.ctg4360	4.29008e-05	1.99263e-05	2.15298	HC	1.92642e-05	0.000792734	Siphoviridae	unknown
OA12.ctg4990	0	7.45776e-05	Inf	OA	0.000340678	0.00520659	Siphoviridae	Alistipes
OA12.ctg6167	3.04087e-05	2.37171e-05	1.28214	HC	0.00218462	0.0171796	Myoviridae	Faecalibacterium
OA12.ctg7008	0.00076344	0.000379036	2.01416	HC	1.51332e-05	0.000699386	Myoviridae	unknown
OA13.ctg1589	8.22317e-05	4.92296e-05	1.67037	HC	0.00679215	0.0368962	unclassified	multiple_genera
OA13.ctg2257	3.15754e-06	2.96374e-05	9.38621	OA	0.00122694	0.0115179	Siphoviridae	unknown
OA14.ctg2820	0.00117767	0.000640693	1.83811	HC	8.51721e-06	0.000522512	Myoviridae	unknown
OA14.ctg3561	0.00071331	0.00037251	1.91487	HC	3.05876e-05	0.00104415	Siphoviridae	unknown
OA14.ctg3581	0.000159935	7.43142e-05	2.15215	HC	2.84927e-05	0.00100697	Siphoviridae	Faecalibacterium
OA14.ctg4067	0.000673992	0.000276456	2.43798	HC	1.28427e-05	0.000655069	Myoviridae	Faecalibacterium
OA14.ctg4106	1.76953e-05	4.1041e-06	4.31162	HC	0.00393736	0.0247963	unclassified	Bacteroides
OA14.ctg6188	1.21352e-05	8.69981e-06	1.39488	HC	0.00132696	0.0122652	unclassified	Faecalibacterium
OA14.ctg6373	0.000116735	0.000434647	3.72336	OA	0.00763636	0.0399645	Siphoviridae	Escherichia
OA14.ctg84	0.000921376	0.000578118	1.59375	HC	0.00043978	0.00608801	Siphoviridae	multiple_genera
OA15.ctg1071	2.75883e-06	3.95808e-05	14.3469	OA	0.0105285	0.0498467	unclassified	Escherichia
OA15.ctg2551	6.07844e-08	3.52786e-05	580.39	OA	0.00709219	0.0381809	Podoviridae	unknown
OA16.ctg1198	0.000116061	6.84447e-05	1.6957	HC	0.000593605	0.00710434	unclassified	multiple_genera
OA16.ctg1757	0.000315151	0.000203359	1.54972	HC	1.84978e-05	0.000771769	unclassified	unknown
OA16.ctg1957	0.00110162	0.000559386	1.96933	HC	0.00070747	0.00785756	Myoviridae	Faecalibacterium
OA16.ctg2117	8.80398e-06	0.000199091	22.6137	OA	2.18108e-05	0.000850721	unclassified	unknown
OA16.ctg2678	0.000135217	6.02948e-05	2.2426	HC	0.00745488	0.0392197	unclassified	unknown
OA16.ctg2683	0.000498995	0.000279545	1.78502	HC	0.00258061	0.0190004	Myoviridae	unknown
OA16.ctg4288	5.93835e-05	1.81872e-05	3.26513	HC	0.00037641	0.0054985	unclassified	Faecalibacterium
OA16.ctg5077	2.70442e-05	4.86181e-05	1.79773	OA	0.005892	0.0335219	Siphoviridae	unknown
OA16.ctg5267	4.3687e-05	6.93108e-05	1.58653	OA	0.00250988	0.0188022	unclassified	multiple_genera
OA16.ctg5597	5.48707e-05	2.57092e-05	2.13428	HC	0.00250801	0.0188022	unclassified	Faecalibacterium
OA16.ctg7314	4.07768e-05	9.0809e-05	2.22698	OA	0.00857228	0.0432792	unclassified	unknown
OA17.ctg998	0.00195337	0.00674312	3.45204	OA	0.0065216	0.0358807	unclassified	Bifidobacterium
OA18.ctg3024	0.000101618	0.000223	2.1945	OA	0.00466681	0.0284941	unclassified	Anaerostipes
OA18.ctg3434	3.33044e-05	0.000129001	3.8734	OA	0.00400051	0.0250493	unclassified	unknown
OA18.ctg3507	3.50835e-05	0.00012343	3.51817	OA	0.00237992	0.0181916	Siphoviridae	unknown
OA18.ctg3659	0.000445612	0.000217532	2.04849	HC	0.000234642	0.00409804	Siphoviridae	multiple_genera
OA20.ctg1915	5.60619e-05	3.3976e-05	1.65005	HC	0.00666276	0.0363908	Siphoviridae	unknown
OA20.ctg2548	0.00126841	0.000513118	2.47196	HC	0.00922247	0.0457164	unclassified	Roseburia
OA20.ctg2576	4.0917e-05	5.48644e-05	1.34087	OA	6.72232e-05	0.00169696	unclassified	Clostridium
OA20.ctg2665	0.00109468	0.000437291	2.50332	HC	0.00250988	0.0188022	unclassified	Roseburia
OA20.ctg2786	0.000309238	0.000182424	1.69516	HC	0.0106547	0.0498547	Myoviridae	Faecalibacterium
OA20.ctg3502	0.000532304	0.000168978	3.15014	HC	1.99763e-08	1.20018e-05	unclassified	multiple_genera
OA20.ctg3504	0.000183418	8.82598e-05	2.07816	HC	4.65639e-05	0.00133217	Siphoviridae	Faecalibacterium
OA20.ctg596	0.00245362	0.00115215	2.12961	HC	0.00518154	0.0305203	unclassified	Faecalibacterium
OA21.ctg2005	1.20219e-05	2.71074e-05	2.25483	OA	0.00598434	0.0339188	unclassified	Blautia
OA21.ctg3397	0.000256875	0.0001534	1.67455	HC	0.00325833	0.0216071	Myoviridae	unknown
OA21.ctg4587	4.99789e-05	3.15315e-05	1.58505	HC	0.00627797	0.0348835	unclassified	multiple_genera
OA21.ctg5254	0.000228479	0.000509772	2.23115	OA	0.0060441	0.0341287	unclassified	Anaerostipes
OA21.ctg5341	0.000743707	0.000470329	1.58125	HC	0.00721036	0.0386784	unclassified	unknown
OA21.ctg5841	6.60138e-05	1.99718e-05	3.30535	HC	0.00313216	0.0208693	unclassified	Ruminococcaceae_unclassified
OA21.ctg7281	6.58303e-06	4.34616e-05	6.60207	OA	0.0029214	0.0201282	unclassified	Anaerofustis
OA22.ctg10537	6.6246e-05	3.88267e-05	1.70619	HC	0.00293497	0.0201754	unclassified	multiple_genera
OA22.ctg11565	0.000692083	0.000234085	2.95655	HC	0.00159271	0.0139898	unclassified	multiple_genera
OA22.ctg12050	2.22744e-05	4.17253e-06	5.33834	HC	0.000251149	0.00431115	unclassified	unknown
OA22.ctg1459	1.57769e-06	2.33578e-05	14.8051	OA	0.00772559	0.0403053	unclassified	multiple_genera
OA22.ctg2577	0.000209455	9.01684e-05	2.32293	HC	0.000219249	0.00392038	Siphoviridae	multiple_genera
OA22.ctg4201	0.000729235	0.000249975	2.91724	HC	0.000377061	0.0054985	unclassified	multiple_genera
OA22.ctg529	0.000244281	0.00019077	1.2805	HC	0.00027652	0.00463311	unclassified	multiple_genera
OA22.ctg6444	5.17202e-05	0.000503657	9.7381	OA	0.00948665	0.0461879	unclassified	multiple_genera
OA22.ctg737	5.93335e-05	7.78386e-05	1.31188	OA	0.0060441	0.0341287	Siphoviridae	unknown
OA22.ctg7819	5.41911e-06	7.92786e-05	14.6295	OA	0.00262796	0.0191128	unclassified	multiple_genera
OA22.ctg8732	0.000437211	0.000301914	1.44813	HC	0.0101569	0.0485851	Myoviridae	Ruminococcus
OA23.ctg1151	0.00140333	0.00299248	2.13241	OA	0.00168765	0.0145054	unclassified	multiple_genera
OA23.ctg1294	2.54521e-05	0.000552508	21.7078	OA	0.00983294	0.0475655	unclassified	Ruminococcus
OA23.ctg15	7.38771e-05	3.00451e-05	2.45887	HC	0.00085141	0.00906963	Siphoviridae	Lachnoclostridium
OA23.ctg2734	0.000998301	0.000485917	2.05447	HC	0.005892	0.0335219	Myoviridae	Faecalibacterium
OA23.ctg3621	0.000212632	0.000102977	2.06484	HC	2.16839e-05	0.000850721	unclassified	unknown
OA23.ctg3780	0.000420302	0.000307727	1.36583	HC	0.00168765	0.0145054	Myoviridae	Flavonifractor
OA23.ctg3851	0.000359289	0.000209911	1.71163	HC	7.02831e-05	0.00175942	unclassified	Faecalibacterium
OA23.ctg419	3.34101e-05	8.31224e-05	2.48794	OA	0.0023105	0.0177512	unclassified	unknown
OA23.ctg486	0.00030526	6.50607e-05	4.69193	HC	0.000104931	0.0024062	Myoviridae	Phascolarctobacterium
OA24.ctg1269	0.000385266	0.000198466	1.94122	HC	0.010617	0.0498547	unclassified	Lachnospiraceae_unclassified
OA24.ctg1371	3.94393e-05	0.000155675	3.94721	OA	0.00417286	0.0258994	unclassified	Bifidobacterium
OA24.ctg2130	8.62092e-06	9.33021e-05	10.8228	OA	0.00818358	0.0417334	Siphoviridae	unknown
OA24.ctg2366	2.15045e-05	5.59348e-06	3.84456	HC	7.88772e-05	0.00194219	Siphoviridae	unknown
OA24.ctg3138	0.000107047	4.08886e-05	2.61801	HC	0.000268478	0.00455654	unclassified	multiple_genera
OA24.ctg3931	0.000726	0.000292544	2.48168	HC	0.00206186	0.0167401	unclassified	multiple_genera
OA24.ctg4836	0.000704985	0.000278754	2.52905	HC	0.00035011	0.00520659	unclassified	Roseburia
OA24.ctg5000	2.19755e-08	2.26651e-05	1031.38	OA	0.00567631	0.0324387	Siphoviridae	Lactobacillus
OA24.ctg777	0.00038549	0.000847564	2.19867	OA	0.00265315	0.0191128	unclassified	multiple_genera
OA25.ctg6152	8.92857e-05	3.5504e-05	2.51481	HC	0.00250189	0.0188022	Siphoviridae	unknown
OA25.ctg6422	0.00106903	0.00241873	2.26255	OA	0.00189312	0.015797	unclassified	Anaerostipes
OA26.ctg2431	0.000473404	0.000815099	1.72178	OA	0.00265315	0.0191128	unclassified	Anaerostipes
OA26.ctg2777	2.41766e-05	4.94999e-05	2.04743	OA	0.00390483	0.0246431	unclassified	unknown
OA26.ctg2954	0.0014598	0.000786637	1.85576	HC	0.000184772	0.00346909	Myoviridae	multiple_genera
OA26.ctg3899	8.58951e-05	6.17613e-05	1.39076	HC	0.00243805	0.0184947	unclassified	multiple_genera
OA26.ctg4060	1.12196e-05	7.56211e-05	6.74006	OA	0.00115565	0.0110913	Siphoviridae	Anaerostipes
OA26.ctg4340	3.84796e-06	1.84369e-05	4.79134	OA	0.00263786	0.0191128	Siphoviridae	Anaerostipes
OA26.ctg4735	1.11316e-05	4.49918e-05	4.04182	OA	0.00384427	0.0244665	Siphoviridae	multiple_genera
OA27.ctg1069	6.14554e-06	0.000325287	52.9306	OA	0.00944484	0.046116	unclassified	Faecalibacterium
OA27.ctg1918	5.29805e-05	1.47346e-05	3.59566	HC	0.00313317	0.0208693	unclassified	multiple_genera
OA27.ctg3914	7.10671e-05	4.90684e-05	1.44833	HC	0.000123915	0.00273707	unclassified	Faecalibacterium
OA27.ctg4368	0.000285635	0.000127852	2.23411	HC	1.66483e-06	0.000200045	unclassified	Bacteroides
OA27.ctg509	0.00159041	0.00109257	1.45565	HC	0.000242708	0.00421007	Siphoviridae	multiple_genera
OA27.ctg5275	4.18826e-06	7.28549e-05	17.395	OA	0.00538928	0.0313141	unclassified	multiple_genera
OA27.ctg5667	0.000182625	7.40175e-05	2.46732	HC	0.000139912	0.00295983	Myoviridae	Roseburia
OA27.ctg5915	8.12144e-05	0.000110767	1.36389	OA	0.0094093	0.046116	unclassified	Roseburia
OA27.ctg6268	0.000125318	5.33728e-05	2.34798	HC	0.00676701	0.0368263	unclassified	Faecalibacterium
OA27.ctg6880	5.94357e-05	1.31516e-05	4.51929	HC	3.67518e-05	0.00117449	unclassified	unknown
OA27.ctg709	0.00175473	0.000464086	3.78105	HC	3.51748e-05	0.00114853	unclassified	multiple_genera
OA27.ctg7100	2.06709e-05	8.52943e-06	2.42348	HC	0.0048809	0.0294422	unclassified	Oscillibacter
OA27.ctg8074	1.5566e-05	2.98441e-05	1.91726	OA	0.00939318	0.046116	Siphoviridae	unknown
OA27.ctg9124	0.00155186	0.000742364	2.09043	HC	0.00272752	0.0195083	unclassified	Faecalibacterium
OA28.ctg1196	0.000791853	0.00029295	2.70303	HC	0.000526597	0.00661669	unclassified	multiple_genera
OA28.ctg3463	8.57826e-05	3.27389e-05	2.62021	HC	0.000267174	0.00455654	Siphoviridae	unknown
OA28.ctg360	8.09753e-06	1.40054e-05	1.72959	OA	0.00568002	0.0324387	unclassified	multiple_genera
OA28.ctg486	4.24422e-05	2.81422e-05	1.50813	HC	0.00757838	0.0397998	Siphoviridae	multiple_genera
OA29.ctg1202	0.000102511	4.71285e-05	2.17515	HC	0.00012996	0.00284964	Siphoviridae	multiple_genera
OA29.ctg2519	5.55203e-05	8.02275e-05	1.44501	OA	0.00944867	0.046116	unclassified	unknown
OA29.ctg336	4.39123e-05	8.93193e-05	2.03404	OA	0.00114033	0.0110913	unclassified	multiple_genera
OA29.ctg6608	4.30533e-05	0.000275635	6.40218	OA	0.000347198	0.00520659	Drexlerviridae	unknown
OA30.ctg1983	0.000115281	6.34398e-05	1.81718	HC	0.0019117	0.0159079	unclassified	Roseburia
OA30.ctg210	1.25343e-06	5.88645e-05	46.9625	OA	0.00400256	0.0250493	unclassified	unknown
OA30.ctg4163	0.001977	0.000947365	2.08684	HC	0.00312841	0.0208693	Myoviridae	Faecalibacterium
OA30.ctg5045	3.1198e-07	3.95431e-05	126.749	OA	0.00510497	0.0302472	unclassified	Bacteroides
OA30.ctg5531	0.000123319	4.94935e-05	2.49162	HC	0.000333204	0.00520659	unclassified	unknown
OA30.ctg5562	0.000250433	8.8374e-05	2.83379	HC	0.000575143	0.00700036	unclassified	unknown
OA30.ctg7652	0.000714469	0.00039526	1.80759	HC	0.0106547	0.0498547	Myoviridae	Faecalibacterium
OA30.ctg8577	0.000121292	7.88929e-05	1.53742	HC	0.000708855	0.00785756	Siphoviridae	Ruminococcus
OA31.ctg1039	0.000161324	4.91825e-05	3.28011	HC	4.99321e-05	0.00138885	unclassified	Faecalibacterium
OA31.ctg1066	0.000690811	0.000434931	1.58832	HC	0.00188604	0.015797	unclassified	Alistipes
OA31.ctg2086	0.000701453	0.00033098	2.11932	HC	3.88364e-05	0.00120923	unclassified	Anaerobiospirillum
OA31.ctg3217	0.000580908	0.000277359	2.09442	HC	0.000933033	0.00969838	unclassified	unknown
OA31.ctg3750	0.000562293	0.000242619	2.31759	HC	1.04807e-05	0.000572438	Myoviridae	unknown
OA31.ctg5642	5.39747e-06	3.68662e-05	6.83027	OA	0.00369806	0.0238165	unclassified	Eggerthella
OA31.ctg6064	9.22776e-05	3.72877e-05	2.47474	HC	0.00464714	0.0284318	Siphoviridae	unknown
OA31.ctg6214	0.00244151	0.00124736	1.95734	HC	0.00118698	0.0112482	Siphoviridae	unknown
OA32.ctg1425	0.00167245	0.000362879	4.60882	HC	4.74626e-05	0.00134507	unclassified	Phascolarctobacterium
OA32.ctg1510	1.885e-05	0.000164369	8.71984	OA	8.78481e-05	0.00211509	unclassified	multiple_genera
OA32.ctg1679	0.000581353	0.000325461	1.78624	HC	0.00945655	0.046116	unclassified	Faecalibacterium
OA32.ctg2325	0.000680057	0.000452469	1.50299	HC	0.000500098	0.0064754	unclassified	multiple_genera
OA32.ctg4235	0.000124108	5.18796e-05	2.39223	HC	0.000207566	0.00382533	Siphoviridae	unknown
OA32.ctg5170	2.67108e-05	1.91024e-05	1.39829	HC	0.000503835	0.00648279	Siphoviridae	unknown
OA32.ctg52	0.000265435	0.000124475	2.13243	HC	5.16525e-05	0.00141058	unclassified	Faecalibacterium
OA33.ctg1056	0.00187456	0.000233852	8.01601	HC	0.00164407	0.0142328	unclassified	Lachnoclostridium
OA33.ctg1591	0.000371413	9.15373e-05	4.05751	HC	0.00727727	0.0387605	unclassified	Lachnoclostridium
OA33.ctg175	0.00443687	0.00338906	1.30918	HC	0.00776856	0.0403053	unclassified	multiple_genera
OA33.ctg951	0.00169535	0.000248963	6.80966	HC	0.00164407	0.0142328	unclassified	Lachnoclostridium
OA34.ctg1933	0.00155195	0.00100404	1.5457	HC	0.00388121	0.0245922	unclassified	Faecalibacterium
OA34.ctg2808	5.5219e-05	0.000100459	1.81928	OA	0.00108515	0.010866	unclassified	multiple_genera
OA34.ctg2861	0.000137327	5.83436e-05	2.35377	HC	0.000558946	0.00685336	Siphoviridae	unknown
OA34.ctg331	6.50528e-05	0.000201599	3.099	OA	0.00891396	0.044555	unclassified	Anaerostipes
OA34.ctg4483	2.92349e-05	4.74515e-06	6.16101	HC	0.000497928	0.0064754	Siphoviridae	unknown
OA34.ctg5366	2.28522e-07	6.88867e-05	301.445	OA	0.00241553	0.0183963	unclassified	unknown
OA34.ctg5838	0.000180136	0.000104581	1.72246	HC	0.00257157	0.0189863	unclassified	unknown
OA34.ctg65	0.00105604	0.000681837	1.54882	HC	0.00967976	0.0469758	unclassified	Oscillospiraceae_unclassified
OA34.ctg7355	0.00028194	0.000509924	1.80862	OA	0.00218182	0.0171796	unclassified	unknown
OA35.ctg1101	0.00313644	0.00213904	1.46629	HC	0.00288194	0.0200402	unclassified	Faecalibacterium
OA35.ctg1119	1.55475e-05	4.84704e-05	3.11757	OA	0.00736697	0.0389589	Siphoviridae	Escherichia
OA35.ctg1317	0.0012168	0.000693962	1.75341	HC	0.00163955	0.0142328	Myoviridae	Faecalibacterium
OA35.ctg1799	0.000158788	6.16174e-05	2.577	HC	0.000558652	0.00685336	Siphoviridae	Faecalibacterium
OA35.ctg2265	0.00643162	0.0026068	2.46725	HC	1.28659e-05	0.000655069	Myoviridae	Faecalibacterium
OA35.ctg2818	0.00130125	0.000826756	1.57393	HC	0.00230807	0.0177512	unclassified	multiple_genera
OA35.ctg3527	0.000630695	0.000149032	4.23194	HC	2.20893e-05	0.000850721	unclassified	Phascolarctobacterium
OA35.ctg3636	0.00058788	0.000282439	2.08144	HC	0.00129747	0.0120297	Myoviridae	Faecalibacterium
OA35.ctg3945	0.000276963	0.000121849	2.273	HC	6.56653e-05	0.00167168	Siphoviridae	unknown
OA35.ctg4793	0.000162242	7.62234e-05	2.12851	HC	4.34396e-05	0.00128201	Podoviridae_crAss-like	Faecalibacterium
OA35.ctg5687	0.00131167	0.000947834	1.38386	HC	0.00491951	0.0295692	Myoviridae	Faecalibacterium
OA35.ctg5957	0.000520388	0.000144839	3.59288	HC	4.4924e-05	0.00131021	unclassified	Phascolarctobacterium
OA36.ctg3124	0.00182542	0.0012914	1.41351	HC	0.000664699	0.00762121	Myoviridae	multiple_genera
OA36.ctg4056	0.00387607	0.0125945	3.2493	OA	0.00518154	0.0305203	unclassified	Bifidobacterium
OA36.ctg4318	0.00594496	0.00167772	3.54348	HC	2.00313e-05	0.000813164	unclassified	Bacteroides
OA36.ctg99	6.75506e-05	0.000144839	2.14415	OA	0.00086561	0.00915596	unclassified	unknown
OA37.ctg1376	2.63441e-05	4.7111e-05	1.78829	OA	0.00727727	0.0387605	unclassified	Blautia
OA37.ctg3190	8.47044e-05	0.000121404	1.43327	OA	0.00409321	0.0255104	unclassified	unknown
OA37.ctg3517	0.000781717	0.000165895	4.71212	HC	9.01381e-09	6.76937e-06	unclassified	Clostridium
OA37.ctg5855	0.000265743	0.000176119	1.50888	HC	0.000144904	0.00298146	Siphoviridae	Faecalibacterium
OA37.ctg7779	1.58343e-06	3.53781e-05	22.3427	OA	0.010632	0.0498547	unclassified	unknown
OA38.ctg1014	0.000153932	7.81843e-05	1.96884	HC	0.00126014	0.011756	Siphoviridae	Faecalibacterium
OA38.ctg1854	0.000375832	0.000191179	1.96587	HC	0.000484342	0.00640953	Siphoviridae	Faecalibacterium
OA38.ctg3069	6.87519e-06	6.63052e-05	9.64414	OA	0.00114151	0.0110913	unclassified	multiple_genera
OA38.ctg3468	0.000773525	0.000283655	2.72699	HC	0.000116085	0.00262973	unclassified	multiple_genera
OA38.ctg3597	5.94162e-06	0.000117578	19.7889	OA	0.000300358	0.00493047	unclassified	multiple_genera
OA38.ctg4480	0.00829739	0.00289671	2.86442	HC	0.000361791	0.00535379	unclassified	multiple_genera
OA38.ctg606	0.00212107	0.00102214	2.07513	HC	0.00559801	0.0322154	Siphoviridae	multiple_genera
OA39.ctg10894	1.5373e-05	8.32669e-06	1.84624	HC	0.00637176	0.0351852	unclassified	Oscillospiraceae_unclassified
OA39.ctg11371	2.23672e-05	4.73781e-05	2.1182	OA	0.00627446	0.0348835	Quimbyviridae	multiple_genera
OA39.ctg11399	0.00400992	0.0022035	1.8198	HC	0.000500098	0.0064754	Myoviridae	multiple_genera
OA39.ctg2880	0.000262684	0.000107515	2.44324	HC	0.0015339	0.0135525	unclassified	Faecalibacterium
OA39.ctg3078	1.57388e-06	8.80122e-05	55.9205	OA	0.00312446	0.0208693	unclassified	unknown
OA39.ctg3809	5.22572e-08	3.21698e-05	615.606	OA	0.000776945	0.00842579	unclassified	unknown
OA39.ctg4569	3.6418e-05	2.59495e-05	1.40342	HC	0.0050581	0.0301479	unclassified	unknown
OA39.ctg696	0.000168745	0.000109121	1.5464	HC	0.00991582	0.0475833	unclassified	Gemmiger
OA39.ctg7327	0.000550075	0.000278135	1.97772	HC	0.000211909	0.00388155	unclassified	Faecalibacterium
OA39.ctg8151	0.000134134	7.97414e-05	1.68212	HC	0.00739234	0.0389589	unclassified	Faecalibacterium
OA40.ctg2208	0.000858271	0.000381554	2.24941	HC	0.00230807	0.0177512	unclassified	multiple_genera
OA40.ctg2522	0.00145796	0.000880051	1.65668	HC	0.0068583	0.0371752	unclassified	multiple_genera
OA40.ctg3234	2.68158e-05	7.35915e-05	2.74433	OA	0.000155733	0.00316097	unclassified	unknown
OA40.ctg4458	5.36043e-06	2.8851e-05	5.38221	OA	5.04803e-05	0.00139122	unclassified	unknown
OA40.ctg4558	2.3415e-05	3.81851e-05	1.6308	OA	0.00129709	0.0120297	unclassified	Blautia
OA40.ctg5137	0.000227611	0.000587283	2.58021	OA	0.00115211	0.0110913	unclassified	multiple_genera
OA40.ctg566	0.000304531	0.001298	4.26229	OA	0.00776856	0.0403053	unclassified	multiple_genera
OA40.ctg605	0.000297098	0.000154367	1.92463	HC	7.51162e-06	0.000490542	unclassified	Faecalibacterium
OA40.ctg607	1.70162e-05	3.3243e-05	1.95361	OA	0.00370265	0.0238165	Siphoviridae	multiple_genera
OA40.ctg990	0.000405924	0.000754049	1.85761	OA	0.00991582	0.0475833	unclassified	unknown
OA41.ctg103	1.79786e-05	2.86949e-05	1.59606	OA	0.00493149	0.0295692	unclassified	multiple_genera
OA41.ctg161	0.000266344	0.000166582	1.59888	HC	0.0101569	0.0485851	unclassified	Parabacteroides
OA41.ctg2552	0.000111928	1.58509e-05	7.06131	HC	0.00234841	0.0179965	unclassified	Faecalibacterium
OA41.ctg3433	0.00040926	0.000161571	2.533	HC	0.00218182	0.0171796	Myoviridae	Roseburia
OA41.ctg4349	9.5709e-05	0.00157082	16.4124	OA	0.00297024	0.0202326	unclassified	Bifidobacterium
OA41.ctg4439	0.00034311	0.00015144	2.26565	HC	1.84978e-05	0.000771769	Myoviridae	multiple_genera
OA41.ctg5700	2.24207e-05	6.96133e-06	3.22075	HC	0.00438842	0.0271252	Myoviridae	Oscillospiraceae_unclassified
OA41.ctg5975	0.000624222	0.000426882	1.46228	HC	0.000776383	0.00842579	unclassified	Clostridium
OA41.ctg8298	6.06441e-06	1.79355e-05	2.95749	OA	0.00971004	0.0470467	Siphoviridae	Blautia
OA41.ctg9334	0	9.7345e-05	Inf	OA	0.0102676	0.0489587	unclassified	unknown
OA42.ctg1504	6.60904e-05	0.000114262	1.72887	OA	0.00449225	0.0275966	unclassified	Anaerostipes
OA42.ctg1605	0.000323713	0.000152466	2.12318	HC	0.00137627	0.0125282	unclassified	Clostridium
OA42.ctg1835	2.41199e-05	8.01681e-05	3.32373	OA	0.000232866	0.00409082	unclassified	Bacteroides
OA42.ctg978	0.00161284	0.000585624	2.75405	HC	3.94286e-06	0.000360004	unclassified	Bacteroides
OA43.ctg1867	0.00106157	0.000608416	1.74481	HC	0.00137627	0.0125282	Siphoviridae	Faecalibacterium
OA43.ctg2212	3.55287e-05	1.36206e-05	2.60845	HC	0.000647068	0.00747613	Myoviridae	Faecalibacterium
OA43.ctg2336	2.18021e-05	4.90611e-05	2.25029	OA	0.00850381	0.0430058	unclassified	unknown
OA43.ctg3256	0.000262004	0.000139008	1.88481	HC	0.000466843	0.0063171	unclassified	Faecalibacterium
OA43.ctg5141	6.13175e-05	4.97017e-05	1.23371	HC	0.00175977	0.0149332	Siphoviridae	unknown
OA43.ctg5195	0.00022333	0.00013478	1.65699	HC	0.00288194	0.0200402	unclassified	Firmicutes_unclassified
OA43.ctg5591	0.000202686	6.0207e-05	3.36649	HC	2.78692e-08	1.26365e-05	unclassified	Lachnoclostridium
OA43.ctg589	0.000129327	4.29347e-05	3.01219	HC	0.00227909	0.0176909	unclassified	multiple_genera
OA43.ctg656	7.83547e-05	2.2252e-05	3.52124	HC	9.31287e-08	2.33132e-05	unclassified	unknown
OA43.ctg7165	2.0338e-05	1.12502e-05	1.80779	HC	0.00385618	0.0244904	unclassified	Oscillibacter
OA43.ctg7249	0.000244399	0.000177081	1.38015	HC	2.53811e-05	0.000953059	Siphoviridae	unknown
OA43.ctg7972	1.1715e-05	5.81277e-05	4.9618	OA	0.00170703	0.0146095	unclassified	Faecalibacterium
OA43.ctg8564	1.37705e-05	8.24483e-06	1.6702	HC	4.30753e-05	0.00128201	Myoviridae	unknown
OA43.ctg9297	0.000549083	0.000259718	2.11415	HC	0.00105302	0.0105795	Myoviridae	Faecalibacterium
OA43.ctg9322	3.95901e-05	5.04383e-05	1.27401	OA	0.000171113	0.00325331	Siphoviridae	unknown
OA44.ctg497	0.000265323	0.000188845	1.40498	HC	0.00150267	0.0133157	Siphoviridae	unknown
