# Supplementary material for: Characterizations of the Gut Bacteriome, Mycobiome, and Virome in Patients with Osteoarthritis
Source: Microbiol Spectr. 2022 Dec 14;11(1):e01711-22. doi: 10.1128/spectrum.01711-22 (PMC9927108; doi:10.1128/spectrum.01711-22)
Supplement: Supplemental file 9 — Table S9. Download spectrum.01711-22-s0009.xlsx, XLSX file, 0.06 MB [file spectrum.01711-22-s0009.xlsx]

## Sheet: S9
Table S9| Detailed information of 13 KOs that differed in frequency between the HC-enriched and OA-enriched vOTUs.
KO name	Number of KOs in HC-enriched vOTUs	Number of KOs in OA-enriched vOTUs	Occurrence rate in HC-enriched vOTUs	Occurrence rate in OA-enriched vOTUs	Enriched in	P-value	q-value	Description of KO
K07584	1	8	0.0019802	0.0655738	OA	1.27947e-05	0.0005504	ysxB; uncharacterized protein
K00986	88	7	0.174257	0.057377	HC	0.000663622	0.00819692	ltrA; RNA-directed DNA polymerase
K08640	52	2	0.10297	0.0163934	HC	0.00096184	0.00819692	zinc D-Ala-D-Ala carboxypeptidase
K06905	34	0	0.0673267	0	HC	0.00114376	0.00819692	uncharacterized protein
K06907	34	0	0.0673267	0	HC	0.00114376	0.00819692	uncharacterized protein
K06908	34	0	0.0673267	0	HC	0.00114376	0.00819692	uncharacterized protein
K02171	4	7	0.00792079	0.057377	OA	0.00149239	0.00916754	blaI; BlaI family transcriptional regulator, penicillinase repressor
K06903	28	0	0.0554455	0	HC	0.00284523	0.0152931	uncharacterized protein
K07483	6	7	0.0118812	0.057377	OA	0.00546391	0.0261054	transposase
K07496	9	8	0.0178218	0.0655738	OA	0.00834223	0.0358679	putative transposase
K01005	7	7	0.0138614	0.057377	OA	0.00917552	0.0358679	tagT_U_V; polyisoprenyl-teichoic acid--peptidoglycan teichoic acid transferase
K21449	12	9	0.0237624	0.0737705	OA	0.0107497	0.0385199	ata, sadA, emaA; trimeric autotransporter adhesin
K01358	70	7	0.138614	0.057377	HC	0.013377	0.044247	clpP, CLPP; ATP-dependent Clp protease, protease subunit
